# Supplementary material for: Antidyskinetic Effects of MEK Inhibitor Are Associated with Multiple Neurochemical Alterations in the Striatum of Hemiparkinsonian Rats
Source: Front Neurosci. 2017 Mar 9;11:112. doi: 10.3389/fnins.2017.00112 (PMC5343040; doi:10.3389/fnins.2017.00112)
Supplement: Supplementary Table 1 — Gene list of PD vs. normal. [file Table1.XLSX]

## Sheet: sheet1
Table 1 Gene list of PD vs Normal
Gene.Symbol	mRNA Accession	fold change	p-values	Gene.Symbol	mRNA Accession	fold change	p-values
Tle1	ENSRNOT00000058906	-4.42308	0.000669544	Bub3	NM_001047906	1.20031	0.0261153
Msh4	ENSRNOT00000014106	-3.91724	0.0148202	Wfs1	NM_031823	1.20086	0.0118836
Gemin2	ENSRNOT00000059339	-3.2261	0.0109054	LOC100361658	XM_003754537	1.20094	0.0474754
Rnaseh2a	ENSRNOT00000046181	-2.98591	0.0315261	Ovol1	NM_001107572	1.20183	0.0234223
Olr1687	ENSRNOT00000042422	-2.88445	0.000707835	Tmod3	NM_001011997	1.20214	0.0419727
Fmr1	ENSRNOT00000016366	-2.81933	0.0433454	Mir182	NR_037314	1.20273	0.017126
Tmco5a	XM_002726157	-2.70877	0.0161429	Mlc1	NM_001108105	1.2029	0.00800335
Met	ENSRNOT00000009662	-2.45879	0.0495414	Yipf2	NM_001014208	1.2032	0.0133869
Svop	ENSRNOT00000000874	-2.42653	0.0413762	Pdgfra	NM_012802	1.20339	0.0472257
Itk	ENSRNOT00000009211	-2.41623	0.0258726	Tmem179b	NM_001109572	1.20399	0.03178
Cacna1b	NM_147141	-2.2638	0.0192481	RGD1561955	XM_002728276	1.20499	0.0237001
Fermt2	ENSRNOT00000066882	-2.24285	0.0185892	Def8	NM_001024774	1.20502	0.0421381
Gabbr2	ENSRNOT00000011573	-2.24055	0.0356118	Nme4	ENSRNOT00000027501	1.20517	0.0129628
Rspo3	ENSRNOT00000015395	-2.23194	0.00225809	Shisa4	NM_001077826	1.20527	0.0159765
Bhmt2	ENSRNOT00000061708	-2.19319	0.00282536	---	ENSRNOT00000056335	1.20551	0.0158746
Rfx3	ENSRNOT00000023966	-2.1912	0.00511164	Ssr2	NM_001106442	1.20573	0.00287942
---	ENSRNOT00000050892	-2.18709	0.00578392	LOC100365330	XM_003750913	1.2062	0.0240181
Hes5	ENSRNOT00000018769	-2.10038	0.017176	Usp30	NM_001107153	1.20659	0.0444159
Ptpn3	BC092605	-2.09896	0.042932	Olr1630	NM_001000092	1.20674	0.0399835
Fam19a2	ENSRNOT00000005537	-2.09162	0.0441172	LOC362710	NM_001126372	1.20799	0.0232386
Orc1	ENSRNOT00000047791	-2.07533	0.0180942	RGD1311678	NM_001177681	1.20943	0.04741
Ninl	ENSRNOT00000064806	-2.03658	0.0345677	Ugt1a2	NM_201423	1.20955	0.018848
---	GENSCAN00000004063	-2.0254	0.0474944	Fam63a	ENSRNOT00000056380	1.20978	0.0165289
Ppp1r10	ENSRNOT00000001053	-2.00563	0.00182821	LOC500594	NM_001047958	1.21011	0.0213248
RGD1562319	XM_001075805	-2.00195	0.0490695	LOC100360077	ENSRNOT00000001922	1.21049	0.028838
Eif4e1b	XM_003752954	-1.98068	0.0100277	Vom1r97	NM_173297	1.21057	0.021518
Ehbp1l1	NM_001129997	-1.94996	0.0164554	Rbm28	NM_001107850	1.21109	0.00321959
Ifna5	ENSRNOT00000046837	-1.92178	0.029223	Pebp1	NM_017236	1.21121	0.0333131
Olr687	NM_001000356	-1.92066	0.00208449	Gmpr	NM_057188	1.21156	0.0089135
Srpr	ENSRNOT00000015177	-1.9117	0.028792	---	ENSRNOT00000052440	1.21161	0.0291462
Cdk12	NM_138916	-1.89659	0.0487489	Itgb8	ENSRNOT00000008707	1.21305	0.0164895
Scfd1	ENSRNOT00000048919	-1.86611	0.0015318	Klk10	NM_001004100	1.21391	0.0095644
Phemx	BC105909	-1.85791	0.0233108	Ppib	NM_022536	1.21416	0.0228062
C1ql3	ENSRNOT00000023637	-1.84005	0.0130367	Maz	NM_001110319	1.21445	0.000886303
Cryl1	ENSRNOT00000012093	-1.82034	0.00322641	---	ENSRNOT00000054667	1.21487	0.00691687
Calca	NM_001033955	-1.81784	0.0163439	Tmem161b	XM_001057417	1.21579	0.0149658
Atp7b	ENSRNOT00000018320	-1.81545	0.0115036	Olr1285	NM_001000459	1.21584	0.0049318
Chrna4	ENSRNOT00000066408	-1.8144	0.0151576	Gpr180	NM_001006994	1.21677	0.00332292
Impg1	ENSRNOT00000017048	-1.77425	0.00562756	Kcng4	NM_001107435	1.21842	0.00576967
Il23r	ENSRNOT00000010151	-1.76708	0.00917356	Lrrc33	NM_001024995	1.2185	0.0337531
Rspo3	NM_001100990	-1.75997	0.0149551	Adam4	NM_020305	1.21853	0.0194481
Cnih3	NM_001166578	-1.74967	0.00847257	---	ENSRNOT00000006672	1.21853	0.0421774
Dcaf17	ENSRNOT00000012721	-1.74535	0.00301409	Atp5d	ENSRNOT00000020670	1.21935	0.00528878
Aldh3a2	ENSRNOT00000040910	-1.74173	0.0420222	---	ENSRNOT00000062061	1.21965	0.0170629
Slc41a2	ENSRNOT00000011572	-1.73969	0.00893476	Smad5	NM_021692	1.21989	0.0196409
Slc17a7	NM_053859	-1.73855	0.040499	Ilf2	BC167105	1.22022	0.0165044
Tulp4	ENSRNOT00000046285	-1.73236	0.0106451	Llgl1	NM_152844	1.22065	0.0263018
Afap1l2	ENSRNOT00000023113	-1.72884	0.02764	Bre	NM_199270	1.22101	0.027156
Tmem178	NM_001004282	-1.71937	0.00479775	---	ENSRNOT00000032075	1.22121	0.0303476
Ankrd13b	ENSRNOT00000066289	-1.71841	0.0453715	---	ENSRNOT00000034990	1.22157	0.040382
LOC689291	XR_085557	-1.71759	0.0426097	---	ENSRNOT00000041763	1.22178	0.00140399
Wdr72	ENSRNOT00000057276	-1.71416	0.00633923	Dsc3	NM_001107402	1.2219	0.00839691
Ahcyl2	ENSRNOT00000060205	-1.71276	0.031343	Dnajc4	NM_001013196	1.22224	0.0268138
Arl4a	ENSRNOT00000005800	-1.70943	0.00213367	Tmem161a	NM_001108874	1.22241	0.0300495
Kcnc2	ENSRNOT00000049943	-1.7093	0.0344836	Defb50	NM_001037513	1.22269	0.0175323
RGD1561928	XM_224924	-1.7078	0.0484481	Chka	ENSRNOT00000022644	1.22337	0.0469468
Fstl1	ENSRNOT00000003721	-1.69913	0.0182086	Tmem117	XM_001058576	1.22346	0.0471014
Zswim5	ENSRNOT00000024469	-1.69912	0.0119615	Rnf151	NM_001106987	1.22493	0.0155761
Prorsd1	ENSRNOT00000005504	-1.69834	0.0307104	Mprip	ENSRNOT00000039444	1.22519	0.0164608
Slc7a15	ENSRNOT00000008081	-1.69545	0.0190191	Lamc3	NM_001107830	1.22543	0.0185991
Kifc1	ENSRNOT00000065349	-1.69064	0.00377387	LOC685669	ENSRNOT00000061146	1.22593	0.0459086
RGD1566220	ENSRNOT00000058127	-1.66825	0.0160654	Clic4	ENSRNOT00000024464	1.22801	0.0320672
Wnt2	ENSRNOT00000010427	-1.66561	0.0252862	Tbx15	NM_001106451	1.22908	0.0134741
Olr110	NM_001000743	-1.66165	0.000805008	Yae1d1	NM_001107356	1.22917	0.0402807
---	ENSRNOT00000053024	-1.66113	0.0148189	Prima1	NM_001108721	1.22927	0.0283337
---	ENSRNOT00000042850	-1.65932	0.0061115	Abhd14a	ENSRNOT00000016056	1.2293	0.0434876
Stat6	ENSRNOT00000039306	-1.65281	0.0344321	Timm8a2	NM_001109429	1.2294	0.0369978
LOC681849	FQ224108	-1.64736	0.0383816	Slc29a4	NM_001105911	1.22982	0.0408272
LOC100909992	XR_146293	-1.64593	0.027135	Ppp2r5b	NM_181379	1.23012	0.0281963
Cckbr	NM_013165	-1.64561	0.0282778	Arrdc3	NM_001007797	1.2306	0.0461559
Qrich2	XM_577148	-1.62582	0.049031	Car9	NM_001107956	1.23076	0.0253909
---	GENSCAN00000038922	-1.62469	0.0241103	---	ENSRNOT00000070013	1.23121	0.0101899
LOC100360334	ENSRNOT00000064299	-1.62045	0.041283	RGD1310351	NM_001106677	1.2313	0.0350024
Trhr2	ENSRNOT00000017317	-1.61648	0.0176255	Nipal4	NM_001106995	1.23173	0.0203536
Aurka	ENSRNOT00000055102	-1.61575	0.0329825	Mc4r	NM_013099	1.23192	0.0305521
Suclg2	ENSRNOT00000068274	-1.61432	0.0293781	Arsk	NM_001047917	1.23193	0.0341364
---	FQ219080	-1.6142	0.0341604	Mtss1	NM_001130563	1.23237	0.00875832
LOC690746	XM_003753653	-1.61368	0.0208766	Rgs5	ENSRNOT00000003705	1.23278	0.0333186
Osbpl3	ENSRNOT00000039655	-1.6087	0.00680418	Tas2r139	ENSRNOT00000037220	1.23426	0.040414
---	FQ232663	-1.60855	0.0285213	---	GENSCAN00000017767	1.23463	0.0204003
Gabra5	NM_017295	-1.60542	0.016734	---	GENSCAN00000032584	1.23521	0.0140564
Sox5	AB073719	-1.60288	0.0312755	M6pr	NM_001007700	1.23541	0.00243621
LOC100911291	XM_003750476	-1.60105	0.0156488	Dnai1	NM_001024342	1.23596	0.0272187
LOC100363350	ENSRNOT00000059347	-1.59931	0.0252409	Zc3h12a	NM_001077671	1.23621	0.0441099
Cyp1b1	ENSRNOT00000067065	-1.59601	0.0431508	Gpr17	NM_001071777	1.23681	0.0278599
Lphn2	NM_001190475	-1.59483	0.0437055	---	ENSRNOT00000063386	1.23722	0.033997
Bmper	ENSRNOT00000033460	-1.59328	0.0109383	LOC100361585	ENSRNOT00000022866	1.23735	0.000217286
Tmc5	ENSRNOT00000065601	-1.58838	0.00828617	LOC100361841	ENSRNOT00000067165	1.23853	0.0355948
Angpt1	ENSRNOT00000007979	-1.58343	0.0173444	Asf1b	NM_001107160	1.23877	0.0381498
Col15a1	FQ228852	-1.58263	0.0292146	Pdcl3	NM_001025709	1.24009	0.0274
LOC100365083	ENSRNOT00000024034	-1.58059	0.0416411	RGD1565806	XM_001076846	1.24037	0.0134997
Nuak1	NM_001106774	-1.57346	0.0297034	RGD1566007	XM_003754559	1.24102	0.0165746
---	ENSRNOT00000070294	-1.57023	0.017175	Prl3a1	NM_153736	1.24275	0.0133306
---	ENSRNOT00000051903	-1.56998	0.0283817	Cdh13	NM_138889	1.24298	0.011725
Srxn1	NM_001047858	-1.55796	0.0252677	Lad1	NM_001107942	1.24333	0.0472571
---	ENSRNOT00000052670	-1.55509	0.0481791	---	ENSRNOT00000070092	1.24371	0.0302126
Zfp509	ENSRNOT00000029249	-1.55454	0.0338775	Nostrin	NM_001024260	1.24424	0.04419
Fam19a2	XM_001058142	-1.55186	0.0248647	Dap3	NM_001011950	1.24452	0.0431554
Hook3	ENSRNOT00000019281	-1.55109	0.0413496	Pappa	NM_001107939	1.24538	0.029637
Fam198b	ENSRNOT00000013524	-1.54252	0.0197699	Olr119	NM_001000153	1.2458	0.049695
---	GENSCAN00000016888	-1.53678	0.0192991	---	ENSRNOT00000069743	1.24609	0.0418542
Kcnip3	NM_032462	-1.53541	0.0297639	---	ENSRNOT00000065829	1.24622	0.0258605
Hs3st2	NM_181370	-1.53531	0.0143016	Kif13b	NM_213626	1.24624	0.0401462
Pitx3	ENSRNOT00000026013	-1.53306	0.00996133	Lamp2	NM_017068	1.24681	0.0434149
---	ENSRNOT00000062335	-1.53094	0.000642069	---	ENSRNOT00000053003	1.24727	0.016732
Tp53i11	NM_001107749	-1.52617	0.00958886	Cyb5r3	NM_138877	1.24752	0.0239512
LOC362710	ENSRNOT00000011594	-1.5261	0.0106364	---	ENSRNOT00000065617	1.24929	0.0491135
Pde9a	ENSRNOT00000001559	-1.52604	0.00804682	Mir350	NR_031794	1.24964	0.0369523
---	GENSCAN00000035656	-1.52581	0.00552481	Jam3	NM_001004269	1.25011	0.0385329
Dpp10	NM_001012205	-1.52323	0.0204297	Gusb	ENSRNOT00000041645	1.25084	0.000379711
---	ENSRNOT00000068427	-1.52319	0.0421503	Vsig10	XM_001080115	1.25094	0.0204424
Slc27a2	ENSRNOT00000013605	-1.52204	0.02382	Pcsk6	NM_012999	1.2511	0.0328268
Zfp473	XM_218619	-1.52132	0.0133338	Csdc2	NM_001170542	1.25144	0.0273308
Nptx1	NM_153735	-1.52055	0.0257179	---	ENSRNOT00000049348	1.25174	0.0151095
Grip1	AY437398	-1.51958	0.0109663	Rsrc1	NM_001014172	1.25224	0.00748915
Prkcg	NM_012628	-1.51835	0.00353863	---	ENSRNOT00000040771	1.25416	0.0258275
---	ENSRNOT00000066507	-1.51587	0.0368811	Tmtc4	NM_001134414	1.25464	0.00991983
Etv5	NM_001107082	-1.51548	0.00838295	---	ENSRNOT00000068263	1.25474	0.0165924
Eif4g3	ENSRNOT00000065787	-1.51523	0.0207212	RGD1564666	XM_579990	1.25544	0.0389167
Kcnc2	NM_139216	-1.51425	0.0183072	---	ENSRNOT00000033373	1.25674	0.0117848
Pgr	NM_022847	-1.51345	0.0433652	---	ENSRNOT00000033216	1.25871	0.0305312
Oprm1	NM_001038597	-1.50931	0.0273684	Fn1	NM_019143	1.26014	0.0241087
Egr1	ENSRNOT00000026303	-1.50822	0.0202598	Prl2b1	NM_138861	1.26044	0.0249437
Cyth3	NM_053912	-1.50711	0.0147514	LOC691194	XM_001077174	1.26149	0.0213714
RGD1562919	XM_003751973	-1.50519	0.0464864	LOC100360403	ENSRNOT00000055553	1.26235	0.0496001
Vpreb3	NM_001108930	-1.50349	0.0470217	---	ENSRNOT00000028045	1.26386	0.0324801
---	GENSCAN00000031412	-1.50054	0.0444529	Gpr137b	NM_001105978	1.26457	0.036976
---	L11026	-1.49775	0.00268371	LOC303566	NM_001017988	1.26471	0.0416178
Pfkfb2	AB040530	-1.49741	0.0377821	Rhbg	NM_183054	1.26565	0.0376966
Nr1i3	ENSRNOT00000049873	-1.4946	0.0338273	Ano10	XM_001078269	1.26592	0.0191751
Hmgcs2	ENSRNOT00000026121	-1.49281	0.0440305	---	ENSRNOT00000035130	1.26633	0.0220144
Spon1	ENSRNOT00000042088	-1.49221	0.0276222	Slc15a1	ENSRNOT00000015890	1.26685	0.0101672
---	ENSRNOT00000060721	-1.48801	0.02381	Moxd2	NM_001109229	1.26689	0.0238049
---	ENSRNOT00000023913	-1.48763	0.0120376	---	ENSRNOT00000039652	1.26739	0.0223228
---	ENSRNOT00000067287	-1.48613	0.0209066	Npffr2	NM_023980	1.26773	0.00741286
---	ENSRNOT00000070523	-1.48465	0.0274146	Nr3c2	NM_013131	1.26779	0.045791
Rif1	XM_001065608	-1.48048	0.0378111	---	ENSRNOT00000008901	1.26811	0.00146224
Parva	ENSRNOT00000021671	-1.4801	0.021568	Hexb	NM_001011946	1.26844	0.0100022
---	ENSRNOT00000064176	-1.47871	0.00587677	---	ENSRNOT00000041677	1.26856	0.0382481
---	ENSRNOT00000038303	-1.47572	0.0176292	---	ENSRNOT00000070107	1.26894	0.0462229
Myh11	ENSRNOT00000037611	-1.47543	0.0070427	Lhx3	ENSRNOT00000045587	1.26921	0.0380811
Esco2	XM_003752821	-1.47509	0.0469479	---	ENSRNOT00000069415	1.26932	0.0372723
Aspg	ENSRNOT00000017454	-1.47188	0.0400283	Atp5j2	ENSRNOT00000033537	1.26933	0.0193176
Nox3	ENSRNOT00000022148	-1.46993	0.0392283	RGD1560207	ENSRNOT00000045901	1.2695	0.0176748
Gulo	ENSRNOT00000022702	-1.46953	0.0125055	Tctn3	XM_001053561	1.27062	0.0390918
Sh3rf3	XM_003753477	-1.46926	0.0295784	Tinagl1	NM_053582	1.27073	0.0334438
Olr1595	NM_001000500	-1.4659	0.0018753	Fetub	NM_053348	1.27104	0.0462183
Lin7a	ENSRNOT00000006083	-1.46356	0.00640947	Sik1	NM_021693	1.27184	0.0150349
RGD1563351	XM_238200	-1.45874	0.0247048	Cd9	NM_053018	1.27225	0.0290086
---	GENSCAN00000028185	-1.45815	0.0266622	Samd4a	NM_001107254	1.27228	0.0277449
---	GENSCAN00000003364	-1.45552	0.00602484	Gstp1	NM_012577	1.27309	0.00261027
---	ENSRNOT00000041930	-1.45325	0.0302616	RGD1560902	ENSRNOT00000032644	1.27358	0.0120305
---	ENSRNOT00000035479	-1.45158	0.0435307	Olr857	NM_001000583	1.27381	0.0116141
Hivep3	NM_001107972	-1.44739	0.0216872	---	ENSRNOT00000059622	1.2769	0.0254953
Pcdha12	NM_053940	-1.44661	0.034998	St3gal4	NM_203337	1.27703	0.00164872
RGD1562846	ENSRNOT00000017654	-1.44376	0.02129	Ccr8	XM_236704	1.27721	0.0444242
RGD1560871	XM_002729398	-1.44277	0.0163182	Wnt8b	NM_001106359	1.27725	0.0173796
---	ENSRNOT00000065545	-1.44192	0.0312118	Acy1	NM_001005383	1.27841	0.035898
Sorl1	NM_053519	-1.44074	0.026102	Bpifb1	NM_001077680	1.27889	0.0475614
Spink1	ENSRNOT00000017969	-1.43663	0.0157122	Plekha6	ENSRNOT00000060828	1.27896	0.0173105
LOC691661	ENSRNOT00000045266	-1.43424	0.0391324	Fam83d	NM_001107796	1.28191	0.0378018
Prkcg	ENSRNOT00000019825	-1.43353	0.0343149	Pqbp1	ENSRNOT00000010536	1.28205	0.0392299
Mapk11	NM_001109532	-1.4323	0.00966362	Fmn1	XM_231006	1.28274	0.0146335
Mapk10	NM_012806	-1.43166	0.0300312	---	ENSRNOT00000059246	1.28287	0.0403579
Sh3gl2	AF009603	-1.42888	0.0363142	Cpa5	NM_001002808	1.28369	0.0194757
---	GENSCAN00000020637	-1.4273	0.00507219	---	ENSRNOT00000061155	1.28372	0.0419923
Gpr83	ENSRNOT00000044945	-1.42286	0.0429558	---	ENSRNOT00000055887	1.28374	0.0119895
Napa	ENSRNOT00000002044	-1.42113	0.0351909	Rpl24	NM_022515	1.2844	0.00194714
Oscar	NM_001184973	-1.41854	0.00219667	Tpm3	NM_173111	1.2849	0.049852
Bnc1	NM_001108916	-1.41802	0.0236931	LOC100302465	NM_001163214	1.28592	0.0347753
LOC681186	XM_003753706	-1.41651	0.0149236	RGD1559531	ENSRNOT00000048673	1.2865	0.0239769
Slc41a2	NM_001108742	-1.41438	0.00655161	Gamt	NM_001207007	1.28659	0.0357197
RGD1561849	NM_001109260	-1.41174	0.0362173	Rftn2	ENSRNOT00000058841	1.2867	0.0385199
Nptx2	NM_001034199	-1.41143	0.0026482	Fbxo15	ENSRNOT00000058199	1.287	0.0352225
---	ENSRNOT00000031519	-1.41062	0.0461464	Atf5	ENSRNOT00000027260	1.28752	0.0192411
---	ENSRNOT00000024079	-1.40996	0.0165692	Foxn4	ENSRNOT00000000871	1.28775	0.0179092
Per2	NM_031678	-1.40936	0.0379193	Nudt1	ENSRNOT00000001700	1.28826	0.0352551
Slc16a14	NM_001108229	-1.40906	0.045977	Sec31a	ENSRNOT00000003072	1.28844	0.0379558
Rims2	ENSRNOT00000039984	-1.40791	0.0206803	Rnf5	NM_001109025	1.28941	0.0476611
Cntnap4	NM_001107432	-1.40785	0.00853709	---	ENSRNOT00000069761	1.28967	0.0458225
---	ENSRNOT00000034377	-1.40773	0.0232721	Samd10	NM_001191967	1.28979	0.0484729
---	ENSRNOT00000054116	-1.40595	0.0352357	Ssfa2	NM_001107738	1.28996	0.00098794
Dkk3	NM_138519	-1.40346	0.000865001	LOC681224	ENSRNOT00000044810	1.28999	0.00514835
Gas2l3	XM_002726881	-1.39956	0.0464007	---	ENSRNOT00000070491	1.29014	0.0163723
Asb18	ENSRNOT00000040169	-1.39835	0.0308305	RGD1563441	NM_001126292	1.29054	0.0447467
Idh3a	ENSRNOT00000015102	-1.39639	0.0154839	---	ENSRNOT00000059674	1.29072	0.0485919
Nrg3	ENSRNOT00000046842	-1.39627	0.0306258	Timp3	NM_012886	1.29152	0.0418838
LOC689316	XR_085654	-1.39619	0.0129031	Mir138-2	NR_031884	1.29172	0.0045746
Kcnh1	NM_031742	-1.39502	0.0348126	Ddn	NM_030993	1.29175	0.00312474
Tagln3	NM_001035236	-1.38845	0.0152759	RGD1565043	ENSRNOT00000016745	1.29179	0.0342931
RGD1306271	XM_231616	-1.38756	0.0361915	Olr82	NM_001001282	1.29193	0.0424172
Rab14	ENSRNOT00000025649	-1.38654	0.0148244	LOC683753	XM_001067334	1.29257	0.0288776
Acsm5	NM_001014162	-1.38653	0.0152219	Hcfc1r1	NM_001185047	1.29314	0.0407297
Cck	NM_012829	-1.3845	0.0134454	Adhfe1	NM_001025423	1.29435	0.019936
Chrm3	NM_012527	-1.384	0.022133	---	ENSRNOT00000053784	1.29454	0.031939
---	ENSRNOT00000045787	-1.38029	0.045708	Lama3	U61261	1.29506	0.0327253
LOC100912498	XM_003751082	-1.38012	0.000398426	Sephs2	NM_001079889	1.29567	0.013978
Rgs10	ENSRNOT00000027375	-1.3799	0.0403687	Msc	NM_001191754	1.2962	0.0024406
---	ENSRNOT00000070754	-1.37948	0.0135378	---	NM_001000073	1.29686	0.0253362
Acsl5	NM_053607	-1.37797	0.04284	Crhr2	NM_022714	1.29855	0.0340027
Egr1	NM_012551	-1.37647	0.00165881	---	ENSRNOT00000069530	1.30022	0.0467046
Rpl36al	NM_031105	-1.37466	0.0309005	Kbtbd10	ENSRNOT00000009969	1.30025	0.0369815
---	ENSRNOT00000033142	-1.37458	0.0415268	Raet1e	XM_001067813	1.30079	0.0361764
Dio2	NM_031720	-1.37327	0.0380107	Sirt2	NM_001008368	1.30111	0.00316872
Kcnma1	AJ517197	-1.37238	0.0290921	Trappc1	NM_001039378	1.30169	0.0146024
LOC100362798	XM_002729793	-1.37086	0.0016235	Ptgir	NM_001077644	1.30366	0.0150819
Plch1	NM_001191707	-1.37022	0.000860761	Paqr6	NM_001191077	1.30469	0.0332532
---	ENSRNOT00000026147	-1.37019	0.00420612	Rgs5	NM_019341	1.30492	0.0173548
Dnahc6	ENSRNOT00000039099	-1.37011	0.00894269	---	ENSRNOT00000041583	1.30533	0.0438126
Atf4	NM_024403	-1.36897	0.0173396	Commd5	NM_139108	1.30569	0.004193
Plekhg5	NM_201272	-1.36855	0.0157513	Sap25	XM_213736	1.30621	0.0356373
P4ha2	NM_001108275	-1.36787	0.00713027	---	ENSRNOT00000035839	1.30674	0.0103222
St6gal2	AJ627626	-1.36767	0.0281051	Gpr137b	ENSRNOT00000003438	1.30692	0.0171298
Ccr9	NM_172329	-1.36697	0.00986178	Rnf224	XM_001077413	1.30703	0.0436322
Arfgap1	ENSRNOT00000013900	-1.36659	0.000631219	Inmt	NM_001109022	1.30707	0.0491814
Pip5k1c	NM_001033970	-1.36518	0.00756186	Mog	NM_022668	1.30733	0.0120767
---	ENSRNOT00000069019	-1.36478	0.00476796	LOC364853	ENSRNOT00000025453	1.30766	0.0233529
Tox	NM_001108654	-1.36354	0.024371	---	ENSRNOT00000066977	1.30784	0.0340468
---	ENSRNOT00000056536	-1.36265	0.00173012	Tgfbr3	NM_017256	1.3086	0.00236024
Rprm	NM_001044276	-1.35898	0.0147122	Krtap15-1	NM_001105896	1.30865	0.0354117
---	ENSRNOT00000052377	-1.35826	0.0254552	---	ENSRNOT00000055695	1.30973	0.0285126
Sv2b	NM_057207	-1.35803	0.0140756	RGD1562551	ENSRNOT00000064211	1.31027	0.0142121
Ezr	NM_019357	-1.3564	0.0200238	LOC683430	ENSRNOT00000059744	1.31108	0.0405528
Gng13	NM_001135918	-1.35627	0.00787497	Giot1	NM_133563	1.31129	0.03746
Olr339	NM_001000954	-1.35626	0.0312732	Rcl1	ENSRNOT00000020809	1.31199	0.0186221
Colq	NM_019274	-1.35476	0.0442681	Abhd14a	NM_001009670	1.31255	0.0385793
Mpo	NM_001107036	-1.3542	0.0464599	Tuba1a	NM_022298	1.31305	0.0102062
---	GENSCAN00000008305	-1.35286	0.0348032	---	ENSRNOT00000061925	1.31353	0.0027042
RGD1560470	ENSRNOT00000040995	-1.3522	0.00313151	---	ENSRNOT00000032554	1.31402	0.0191893
---	ENSRNOT00000060609	-1.35174	0.0304102	Tmem45a	NM_001191074	1.3141	0.0332113
Camk1g	NM_182842	-1.35159	0.0322102	Sepp1	NM_019192	1.31486	0.0403237
Limk1	NM_031727	-1.3502	0.0285434	Gpr116	NM_139110	1.31522	0.00896952
Arpp21	NM_001135045	-1.34988	0.016937	Map4k4	ENSRNOT00000065265	1.31607	0.00311389
Olr181	NM_001001030	-1.34926	0.0172945	Mpv17l	ENSRNOT00000034207	1.31677	0.0331886
---	ENSRNOT00000066639	-1.34907	0.0453162	Hacl1	NM_053493	1.31747	0.0208664
---	ENSRNOT00000063973	-1.34707	0.0385385	LOC289378	NM_001105987	1.31806	0.0324698
RGD1306286	ENSRNOT00000022767	-1.34696	0.0199255	Defb38	NM_001037552	1.3185	0.00655543
Khk	ENSRNOT00000043572	-1.34674	0.0256167	Slc19a3	NM_001108228	1.31876	0.0313244
Hipk1	ENSRNOT00000026179	-1.34596	0.0337059	---	ENSRNOT00000062332	1.31991	0.0140792
---	ENSRNOT00000026491	-1.34592	0.00739815	Smox	BC160836	1.31999	0.0034649
Sh3gl2	ENSRNOT00000068677	-1.34561	0.0319965	---	GENSCAN00000020277	1.32081	0.0366986
Olr796	NM_001000600	-1.34536	0.0189533	Pabpn1l	NM_001113779	1.32152	0.0452961
Ephb6	NM_001107857	-1.34477	0.029047	Myo1b	ENSRNOT00000066155	1.32234	0.0184248
Fanci	ENSRNOT00000022638	-1.34459	0.0485522	Ccdc88c	ENSRNOT00000006054	1.32295	0.0198232
---	GENSCAN00000000693	-1.34448	0.0397193	Shisa8	NM_001207022	1.32492	0.0276791
Cd244	NM_022259	-1.34447	0.0438119	Cln3	NM_001006971	1.32501	0.0204525
Kif3a	ENSRNOT00000067159	-1.34238	0.0220092	Prtfdc1	NM_001106127	1.32532	0.0170721
---	ENSRNOT00000063738	-1.34114	0.0460611	Jag1	NM_019147	1.32665	0.0105643
RGD1307934	XM_001055620	-1.33938	0.00089062	Cav1	NM_031556	1.32834	0.0228654
Gda	NM_031776	-1.33902	0.0249768	Heph	NM_133304	1.32898	0.0132242
Klhdc8b	NM_001007685	-1.33792	0.00737243	Mobp	ENSRNOT00000025343	1.33012	0.0134495
---	ENSRNOT00000052206	-1.33672	0.0213051	Avpr1b	NM_017205	1.33022	0.0330546
Mir1224	NR_032740	-1.33666	3.99198e-06	Tppp3	NM_001009639	1.33031	0.00756535
RGD1306565	ENSRNOT00000051496	-1.33659	0.00269022	Mir129-1	NR_031875	1.3311	0.0414287
Trim7	XM_001070008	-1.33586	0.00399733	---	ENSRNOT00000069984	1.33307	0.0291671
Cdo1	ENSRNOT00000000172	-1.3355	0.0184423	---	ENSRNOT00000046014	1.33435	0.0350547
Klra5	NM_198746	-1.33549	0.00720431	Nkx2-2	NM_001191904	1.33469	0.0448239
RGD1309058	ENSRNOT00000014814	-1.33486	0.026662	Emcn	NM_001004228	1.3356	0.0242935
Amz1	NM_001047092	-1.33465	0.0294403	Prtg	ENSRNOT00000034288	1.33683	0.0164259
Clpx	ENSRNOT00000048302	-1.33191	0.023653	LOC685431	XR_086366	1.3377	0.0368989
Atf4	ENSRNOT00000065304	-1.33075	0.0155379	Tnni3	NM_017144	1.33861	0.0423514
Hspbp1	ENSRNOT00000024251	-1.33015	0.032729	Lrrn4	XM_001081242	1.34034	0.0185598
RGD1564887	XM_574677	-1.32875	0.020687	---	ENSRNOT00000070617	1.34115	0.0255035
Tbx1	NM_001108322	-1.32844	0.00386018	---	ENSRNOT00000069750	1.34201	0.0183816
Man1c1	NM_001108687	-1.32833	0.0272256	Clic4	NM_031818	1.34265	0.0480681
Atp2b4	NM_001005871	-1.32726	0.0471496	---	ENSRNOT00000052660	1.34286	0.00844926
Acot9	NM_001013960	-1.32657	0.00842129	Det1	NM_001037194	1.34402	0.0086557
Skap1	NM_173311	-1.32545	0.00376144	Sox15	NM_001108830	1.34419	0.0387537
Fgf17	NM_019198	-1.32314	0.00969516	Slco1a2	NM_131906	1.34517	0.0146037
Kcnma1	NM_031828	-1.32257	0.00950602	---	ENSRNOT00000008592	1.34539	0.0430947
Bpgm	ENSRNOT00000050413	-1.32197	0.0168092	---	ENSRNOT00000033203	1.34586	0.0155142
---	ENSRNOT00000007358	-1.3212	0.0148964	---	ENSRNOT00000068792	1.34587	0.0426397
---	ENSRNOT00000060244	-1.32088	0.0121188	---	ENSRNOT00000069609	1.34621	0.0273123
Plagl1	NM_012760	-1.3202	0.0274175	---	ENSRNOT00000037131	1.34701	0.0480118
Kcna3	ENSRNOT00000024372	-1.31988	0.00435563	Olr1768	NM_001000264	1.34701	0.00746051
Camkk2	NM_031338	-1.31977	0.0449277	Tex19	ENSRNOT00000054927	1.34824	0.0104099
Olr482	NM_001000561	-1.31909	0.0386827	Slc2a1	NM_138827	1.34941	0.0407745
Zdhhc8	NM_001039021	-1.31828	0.0414604	Elovl7	NM_001191844	1.3497	0.0352141
---	ENSRNOT00000005406	-1.31826	0.048395	RGD1564133	XM_578101	1.35066	0.0470903
Mrgprf	NM_153722	-1.3182	0.0286428	Rad52	ENSRNOT00000064737	1.35227	0.0210095
LOC500726	XM_002726778	-1.31623	0.0371942	LOC304725	ENSRNOT00000041670	1.35354	0.00318831
Olr1559	NM_001000049	-1.31606	0.0127691	Tcea3	NM_001015008	1.35471	0.0330775
---	ENSRNOT00000036025	-1.31502	0.0330669	Gdpd2	NM_001106944	1.35777	0.0040589
Nol4	NM_001107401	-1.31474	0.0229198	---	ENSRNOT00000029577	1.36039	0.0190822
Otop1	ENSRNOT00000050367	-1.31455	0.0294098	---	ENSRNOT00000069327	1.36285	0.0284391
---	ENSRNOT00000063694	-1.31248	0.0182705	---	GENSCAN00000025902	1.36422	0.0405119
---	ENSRNOT00000055473	-1.31004	0.0262721	Piga	ENSRNOT00000044103	1.36615	0.0383844
RGD1305664	ENSRNOT00000004829	-1.30987	0.0235266	Mal	ENSRNOT00000020870	1.36644	0.00587131
Oprd1	NM_012617	-1.30979	0.0302783	Mrap2	NM_001108774	1.36657	0.0451743
LOC100362344	ENSRNOT00000055433	-1.30886	0.0209022	Id3	NM_013058	1.36747	0.0454616
Prkar2a	NM_019264	-1.30864	0.0186395	Cir1	ENSRNOT00000064662	1.36936	0.0434076
Prodh2	NM_001038588	-1.30844	0.000345704	Slc24a5	ENSRNOT00000006965	1.36943	0.0209629
Scp2	ENSRNOT00000045200	-1.30828	0.0206305	Cmtm5	NM_001106034	1.36976	0.0195133
Hrasls	NM_001105871	-1.30789	0.036789	Rcan2	AF459022	1.36986	0.0350574
Rasal1	NM_001108335	-1.30677	0.0297461	---	ENSRNOT00000057070	1.37096	0.0180926
---	ENSRNOT00000062248	-1.3065	0.0110117	Ankrd34b	NM_001109174	1.37099	0.00637415
Myo1c	NM_023092	-1.30559	0.0383159	Cdh5	NM_001107407	1.37147	0.0327874
Chrna2	NM_133420	-1.30484	0.0191754	Vcan	NM_001170558	1.37218	0.00590845
Prkcdbp	NM_134449	-1.30387	0.0116569	LOC100362283	XM_003750094	1.37252	0.0222514
Obsl1	ENSRNOT00000057232	-1.3038	0.021771	---	ENSRNOT00000069409	1.37365	0.0173081
E2f8	BC099080	-1.30212	0.0133335	---	GENSCAN00000020307	1.37366	0.00195657
LOC685699	XM_001064894	-1.30188	0.0487145	Tmem63a	NM_001134496	1.3738	0.0188938
RGD1306282	XM_001080995	-1.301	0.017482	Slc38a3	NM_145776	1.37382	0.0158633
MGC93975	BC079041	-1.301	0.00412421	Txlnb	NM_001135859	1.37418	0.0331173
Prl2b1	ENSRNOT00000022871	-1.29953	0.0269449	Muc20	NM_001107089	1.37723	0.0392463
---	ENSRNOT00000004958	-1.29899	0.045645	---	ENSRNOT00000062067	1.37745	0.0182724
---	ENSRNOT00000066198	-1.29839	0.0381202	Slc25a45	XM_001071416	1.3796	0.0260864
LOC365085	XM_003749291	-1.29798	0.0344892	Sh3bp4	NM_022693	1.37999	0.0478473
Dnahc6	ENSRNOT00000020894	-1.29773	0.0499663	Tmem144	NM_001108551	1.38098	0.0245497
Scel	NM_001108388	-1.29716	0.0372477	Klk6	NM_019175	1.38226	0.0444549
Col20a1	XM_001058131	-1.29694	0.0112358	Pax9	ENSRNOT00000011802	1.38389	0.0248165
Acaa1b	ENSRNOT00000045049	-1.29581	0.000977757	Olr582	NM_001000662	1.38531	0.0191553
Olr860	NM_001000822	-1.29505	0.00157144	Mrf	NM_001170487	1.38636	0.0115111
---	ENSRNOT00000069057	-1.29471	0.0367746	Gstm6l	ENSRNOT00000052403	1.38695	0.0370103
Olr1328	NM_001000599	-1.29399	0.0271162	---	FQ212929	1.38748	0.0208841
---	ENSRNOT00000069906	-1.29302	0.0394938	---	ENSRNOT00000063234	1.39261	0.0338605
Akirin1	NM_001030054	-1.29275	0.0145845	Cdc42ep2	NM_001009689	1.39291	0.0232867
RGD1563499	ENSRNOT00000060372	-1.29203	0.024767	---	GENSCAN00000027042	1.39368	0.026054
Rnf219	NM_001108389	-1.29142	0.00375916	Hrh3	NM_053506	1.39408	0.0244784
Ppp1r14b	NM_172045	-1.2911	0.00945146	Letm2	NM_001012158	1.39413	0.0319951
Camkk2	ENSRNOT00000001774	-1.29071	0.0263438	Obp3	NM_147215	1.39863	0.00979347
Itga2	AB067445	-1.28932	0.0387233	Fxyd1	NM_031648	1.39874	0.00994521
Slc8a2	NM_078619	-1.28919	0.0232319	Tecr	NM_138549	1.39917	0.00579584
---	ENSRNOT00000063049	-1.28864	0.0298375	Kcnk2	NM_172042	1.39962	0.0157858
LOC100364135	XM_002726068	-1.286	0.0417524	Capn6	NM_031808	1.40012	0.00629608
RGD1306636	XM_001078017	-1.2853	0.00644536	---	ENSRNOT00000035949	1.40229	0.0450002
---	ENSRNOT00000069345	-1.28511	0.0319538	Mobp	NM_012720	1.40324	0.0292902
Rgs7	ENSRNOT00000050812	-1.28437	0.00794534	Mag	NM_017190	1.40678	0.00232355
---	ENSRNOT00000000807	-1.28435	0.0417408	Lef1	ENSRNOT00000013694	1.40697	0.0476925
Ran	ENSRNOT00000001247	-1.28226	0.0175923	Ltc4s	ENSRNOT00000004359	1.40855	0.0339203
Akr1b7	NM_053781	-1.28225	0.0461518	Zic1	NM_022677	1.40921	0.00324407
Ankmy2	ENSRNOT00000007562	-1.28149	0.0159126	Sun2	FQ224496	1.41095	0.0405391
Zbtb7b	ENSRNOT00000028010	-1.2811	0.0018241	LOC688842	XM_001068529	1.41112	0.00868403
---	ENSRNOT00000068911	-1.28003	0.0290217	Itga7	NM_030842	1.41213	0.0293591
Acot6	XM_002726768	-1.28	0.000948558	---	ENSRNOT00000070356	1.41331	0.0195978
Irs2	NM_001168633	-1.27849	0.0130787	Mfsd2a	NM_001106683	1.4137	0.0397972
Ddx25	ENSRNOT00000017307	-1.2781	0.039777	Tprn	NM_001024309	1.41417	0.00564393
RGD1310641	ENSRNOT00000012140	-1.27759	0.017968	Col12a1	U57362	1.42181	0.0420335
Wbp2	ENSRNOT00000010826	-1.27745	0.00693409	Lrrc10b	NM_001107577	1.42193	0.0340241
Spred1	NM_001047089	-1.2774	0.0110288	Rrad	ENSRNOT00000016259	1.42699	0.00504557
Efcab3	ENSRNOT00000008019	-1.2759	0.0464557	RGD1566021	ENSRNOT00000033468	1.42715	0.0221227
---	ENSRNOT00000040390	-1.27541	0.0462157	Chrna7	ENSRNOT00000020760	1.43124	0.0116935
Slc25a36	ENSRNOT00000037120	-1.27536	0.0226897	---	ENSRNOT00000028956	1.43221	0.00353137
LOC690821	ENSRNOT00000047245	-1.27487	0.0443502	Fam178b	ENSRNOT00000022314	1.43381	0.0361026
Cdh20	ENSRNOT00000019907	-1.27391	0.0409326	Pmp22	ENSRNOT00000041606	1.43489	0.0264549
Hist1h2bb	ENSRNOT00000030198	-1.27292	0.0282616	Adm2	ENSRNOT00000044854	1.43562	0.027649
Ssc5d	NM_001134545	-1.27172	0.0113755	Tob2	ENSRNOT00000056077	1.43611	0.00131145
---	ENSRNOT00000064915	-1.2703	0.02596	Ccdc60	ENSRNOT00000046882	1.43865	0.011369
---	ENSRNOT00000019025	-1.27017	0.0273065	Itih3	NM_017351	1.44836	0.00416606
Epb4.1l4b	XM_345535	-1.27014	0.0295224	---	ENSRNOT00000054123	1.44929	0.0487532
Nppc	NM_053750	-1.2699	0.0336777	Tsc22d3	NM_031345	1.45125	0.0475543
Raver2	NM_001191867	-1.26844	0.029306	Crisp2	NM_001011710	1.45201	0.01894
---	ENSRNOT00000061592	-1.26839	0.0439242	Fbln5	NM_019153	1.45334	0.000815918
Asap1	NM_001044245	-1.26772	0.00621168	Entpd2	ENSRNOT00000018560	1.45364	0.0246651
Chrm3	ENSRNOT00000019662	-1.26638	0.0482605	Vom2r43	NM_001099512	1.45378	0.0121085
---	ENSRNOT00000059231	-1.26458	0.0129926	---	ENSRNOT00000061926	1.45378	0.0429407
RGD1561152	ENSRNOT00000060384	-1.26448	0.020027	Tmem71	XM_001075116	1.45456	0.0366894
Eda	XM_001058423	-1.2639	0.0136187	---	ENSRNOT00000046815	1.45474	0.0181658
---	ENSRNOT00000021311	-1.26301	0.00549304	Acvr2a	NM_031571	1.45516	0.0241645
LOC100363208	XM_003753975	-1.26175	0.0170605	Tpbg	ENSRNOT00000014326	1.45523	0.04357
Fgf7	ENSRNOT00000012700	-1.26161	0.0244298	RGD1559762	ENSRNOT00000030731	1.45578	0.0282269
LOC100361928	XM_002730042	-1.26122	0.0261861	---	ENSRNOT00000070343	1.45617	0.0120562
---	ENSRNOT00000053913	-1.26069	0.00858735	---	ENSRNOT00000042755	1.45636	0.0469644
RGD1306556	XM_001080521	-1.25927	0.0155241	Sulf1	NM_134378	1.45812	0.0361136
Sema3c	NM_001106578	-1.25852	0.0157066	Kcnk2	NM_172041	1.46222	0.0263064
LOC100365542	XM_003748677	-1.25785	0.0346941	Enpp6	NM_001107311	1.46383	0.0213574
Dyrk2	NM_001108100	-1.25736	0.04035	Mgp	NM_012862	1.464	0.00114325
Ankra2	BC081975	-1.25733	0.00837094	Cbr3	NM_001107110	1.46401	0.0238434
Sardh	NM_053664	-1.25711	0.00185394	Unc5b	ENSRNOT00000038537	1.46597	0.0254994
RGD1306215	NM_001106556	-1.25684	0.0364527	Slc5a12	ENSRNOT00000046937	1.4715	0.0117477
---	ENSRNOT00000053061	-1.25474	0.0314696	Insc	NM_001106285	1.47299	0.020672
RGD1561678	XM_002727677	-1.25161	0.0316651	Abcc9	ENSRNOT00000068260	1.48045	0.0225521
Tcf3	NM_133524	-1.25149	0.0456168	Gjb1	NM_017251	1.48126	0.0437027
Aipl1	NM_021590	-1.25142	0.0225287	Coq10a	ENSRNOT00000043921	1.4887	0.0382652
Trim9	NM_130420	-1.25129	0.00778397	Sulf1	ENSRNOT00000012610	1.48906	0.00978867
Raph1	NM_001108798	-1.25003	0.0184561	---	ENSRNOT00000063723	1.49092	0.00698117
R3hdm1	NM_001134867	-1.24977	0.0230471	Glra1	NM_013133	1.49321	0.00116715
---	ENSRNOT00000057332	-1.24948	0.0424447	Coch	ENSRNOT00000007365	1.49423	0.0365223
---	GENSCAN00000034664	-1.24936	0.00846703	---	ENSRNOT00000066055	1.49674	0.000273921
LOC100360011	XM_002728719	-1.24863	0.0108025	---	ENSRNOT00000013369	1.49918	0.00614004
Prmt8	ENSRNOT00000006878	-1.24847	0.0164685	Apcdd1	ENSRNOT00000067554	1.50333	0.0478393
Mmp16	NM_080776	-1.24811	0.0324529	Ctnna3	BC166848	1.50854	0.00996651
---	ENSRNOT00000047797	-1.24763	0.0108101	Pde2a	ENSRNOT00000049042	1.50867	0.0130577
Mir154	NR_031896	-1.24718	0.0465291	---	ENSRNOT00000048860	1.51038	0.0159861
Gls	NM_012569	-1.247	0.00948464	Ncam1	ENSRNOT00000047666	1.51565	0.00695455
Slc35f5	ENSRNOT00000004581	-1.24646	0.0275839	Cpne3	ENSRNOT00000066237	1.51797	0.0406625
---	ENSRNOT00000051673	-1.24623	0.0453194	RGD1560775	BC128758	1.51864	0.0266396
Bnc2	NM_001106666	-1.24597	0.0238279	Pmepa1	NM_001107807	1.51879	0.0465918
Kcnv1	NM_021697	-1.24572	0.0279551	Gdf10	ENSRNOT00000027380	1.52013	0.0281769
---	ENSRNOT00000055544	-1.24518	0.00390501	Sparc	NM_012656	1.52194	0.00302373
Trpv2	NM_017207	-1.24487	0.0207712	Polr2h	NM_001134789	1.52394	0.0483023
LOC100362891	XM_003754827	-1.2448	0.0487807	Ppp1r14a	NM_130403	1.52556	0.0206001
RGD1308127	BC083839	-1.24436	0.0355706	Ncor1	ENSRNOT00000057681	1.53147	0.0428903
---	ENSRNOT00000062603	-1.24325	0.0238775	Rpl36a	NM_001128065	1.5353	0.0161998
Hrc	NM_181369	-1.24287	0.0487282	Il1rapl1	ENSRNOT00000052134	1.53719	0.00296947
Gls	NM_001109968	-1.24263	0.00357632	---	ENSRNOT00000028688	1.53765	0.0466247
Olr1641	NM_001000100	-1.24214	0.0198384	Fam13c	XM_002728943	1.54075	0.0155966
---	ENSRNOT00000063622	-1.24193	0.0116067	LOC687881	XM_001080450	1.54437	0.0302128
---	ENSRNOT00000021058	-1.24132	0.0410766	Itpr2	ENSRNOT00000040645	1.54582	0.033172
Ier5	NM_001025137	-1.24104	0.00703991	Pcdhb4	NM_001114601	1.55148	0.022367
Mir148b	NR_031782	-1.23999	0.014901	Samd9l	XM_003753866	1.5517	0.047033
---	ENSRNOT00000039385	-1.23986	0.0120386	Tll1	NM_001106081	1.55243	0.0226892
Lrrc4	NM_001037336	-1.23912	0.0409986	---	ENSRNOT00000036676	1.5575	0.0417773
Coro2a	NM_001012101	-1.23867	0.00678884	Pold4	ENSRNOT00000025507	1.56291	0.0129994
RGD1307966	ENSRNOT00000028563	-1.23739	0.0030001	Myl6	BC166586	1.56306	0.034616
Ppm1l	NM_001107681	-1.23642	0.0473554	Tnxb	BC166501	1.56354	0.015569
Zfp553	ENSRNOT00000023995	-1.23617	0.00510086	Pparg	NM_001145367	1.56357	0.0316502
LOC685987	ENSRNOT00000043416	-1.23508	0.0481983	---	ENSRNOT00000053819	1.56364	0.0313768
---	GENSCAN00000007031	-1.2347	0.0333497	Ptdss1	ENSRNOT00000006317	1.5661	0.041504
Fgf13	NM_053428	-1.23449	0.0142365	Trpv3	ENSRNOT00000026596	1.57114	0.00123975
Egr3	NM_017086	-1.23165	0.0109774	Sytl3	ENSRNOT00000024967	1.5737	0.0229693
---	ENSRNOT00000053524	-1.23109	0.0148969	Hspb11	ENSRNOT00000013615	1.57564	0.0109236
---	ENSRNOT00000067306	-1.23101	0.00276528	Tmem48	ENSRNOT00000014275	1.57579	0.0152937
Ceacam20	NM_001170324	-1.22998	0.0430187	Calu	NM_001033898	1.58096	0.0380956
---	ENSRNOT00000057534	-1.22991	0.0345207	Fzd8	NM_001044251	1.59686	0.0428279
Phf1	NM_212538	-1.22842	0.0329927	Ugt1a5	ENSRNOT00000032678	1.59796	0.0371443
Dnm1	NM_080689	-1.22837	0.0273632	Car14	NM_001109655	1.5981	0.0433651
Olr520	NM_001000930	-1.22787	0.0408894	Slc6a9	NM_053818	1.60072	0.00606629
Clvs2	NM_001108459	-1.22766	0.0346395	Klhl29	BC168973	1.60075	0.00529923
Baalc	NM_144762	-1.22705	0.0280876	LOC690020	XM_002726437	1.60121	0.0359019
---	ENSRNOT00000054489	-1.22677	0.0273131	LOC501467	XM_003748679	1.60471	0.0317526
Wbp2	ENSRNOT00000065746	-1.22635	0.0099586	Kcne1l	NM_001101003	1.61021	0.0054487
LOC100362915	XM_003752646	-1.22535	0.0482377	Lamp2	ENSRNOT00000000177	1.61771	0.00486179
Il13ra2	NM_133538	-1.22459	0.0280532	Dpf3	ENSRNOT00000010926	1.61994	0.0461399
Olr1362	NM_001006598	-1.2243	0.0487535	Ccnb2	ENSRNOT00000017117	1.62408	0.0421474
Vom1r90	NM_153729	-1.22172	0.0284791	Ndrg4	AY217030	1.62468	0.0280915
Fbxo9	NM_001011998	-1.22128	0.0276489	Ephx1	NM_012844	1.62823	0.0455613
LOC100364106	ENSRNOT00000033705	-1.22074	0.0318437	---	ENSRNOT00000030665	1.63151	0.0139801
Obp1f	NM_138903	-1.21976	0.0451381	Sparc	ENSRNOT00000017486	1.63159	0.00864506
RGD1561029	XM_003752564	-1.21934	0.0183757	Fst	NM_012561	1.64207	0.0109965
Cars	NM_001106319	-1.21858	0.0371681	---	ENSRNOT00000062338	1.64877	0.00825066
---	ENSRNOT00000046358	-1.21841	0.0352206	---	ENSRNOT00000050872	1.66135	0.0110852
Pex11g	NM_001105902	-1.21817	0.00539345	Mobp	BC161856	1.6616	0.0230866
Ttyh3	NM_001107124	-1.21721	0.00682257	---	ENSRNOT00000054049	1.67023	0.0252499
Mir223	NR_031936	-1.21713	0.0424297	Cryab	NM_012935	1.68322	0.0221015
LOC100362241	ENSRNOT00000026441	-1.21668	0.0229185	Plec	NM_001164305	1.68921	0.0494438
Sntg2	NM_001106720	-1.21613	0.01357	RGD1562953	ENSRNOT00000041410	1.69235	0.0244705
LOC100125362	NM_001103354	-1.21479	0.0442146	---	ENSRNOT00000014670	1.69416	0.0354142
---	ENSRNOT00000025575	-1.21416	0.0156098	Ebp	ENSRNOT00000007015	1.69559	0.0126861
Rbbp7	NM_031816	-1.214	0.0149675	Ktn1	ENSRNOT00000060726	1.69734	0.0183194
Adck5	NM_001135798	-1.21387	0.0179637	Ggta1p	AF488784	1.69865	0.0297289
---	ENSRNOT00000061436	-1.21382	0.0448026	---	ENSRNOT00000070716	1.69956	0.00711333
Txn1	ENSRNOT00000016447	-1.21205	0.00254493	Pdlim1	NM_017365	1.71856	0.00225778
---	RPTR-AJ510163-1	-1.21194	0.023028	Sprr1a	ENSRNOT00000068099	1.72195	0.0350277
Lrrn3	NM_030856	-1.21194	0.0178169	---	GENSCAN00000014049	1.72828	0.00215829
---	ENSRNOT00000069325	-1.21176	0.0384385	---	GENSCAN00000014726	1.72971	0.0107021
Lppr5	NM_001107720	-1.21155	0.0347491	---	ENSRNOT00000043419	1.73182	0.0403448
Aak1	NM_001173450	-1.2107	0.0207462	Cryab	ENSRNOT00000059127	1.74874	0.0454369
---	ENSRNOT00000063513	-1.2099	0.00450076	---	ENSRNOT00000044402	1.74961	0.0283638
Hdac4	XM_001067733	-1.20905	0.0253616	RGD1564677	XM_002728557	1.75426	0.0189307
Scgb3a1	ENSRNOT00000051916	-1.20855	0.00335895	Ninj2	ENSRNOT00000013721	1.77383	0.0238953
Aspg	NM_144750	-1.20846	0.0429853	Fam115a	XM_342675	1.77391	0.0304766
LOC100360591	XR_085679	-1.20817	0.0380474	Arhgef1	ENSRNOT00000065865	1.7784	0.0364212
Esco1	NM_001126299	-1.20672	0.0372276	Atp6v0a4	ENSRNOT00000018180	1.78106	0.0401019
Clic5	NM_053603	-1.20666	0.045748	Krt17	NM_212545	1.78276	0.00795619
---	ENSRNOT00000069515	-1.20632	0.0407251	Htr1b	NM_022225	1.78511	0.0235654
Kbtbd11	NM_001107326	-1.20532	0.00459375	RGD1305627	ENSRNOT00000065971	1.78818	0.0137104
---	ENSRNOT00000069063	-1.20503	0.0252858	---	ENSRNOT00000032430	1.79354	0.022178
Slc25a19	NM_001007674	-1.20445	0.0183332	---	ENSRNOT00000037567	1.802	0.0418321
Ube2g2	NM_001106380	-1.2044	0.0177214	Ninj2	NM_021595	1.81593	0.0343132
Olr204	NM_001000192	-1.20392	0.0494968	Tex2	ENSRNOT00000018332	1.81674	0.036511
Hspbp1	NM_139261	-1.2032	0.0313354	Gad1	ENSRNOT00000065412	1.81695	0.00533771
Vom2r72	NM_001099517	-1.20317	0.034999	Tac2	NM_019162	1.83237	0.0298123
Usp46	NM_001191596	-1.20252	0.029396	Meis3	ENSRNOT00000058194	1.84093	0.0261599
RGD1559979	XM_003754686	-1.20248	0.0452259	Tsc22d3	ENSRNOT00000048080	1.85971	0.00790533
Ggt7	NM_130423	-1.20235	0.0214046	Oprm1	ENSRNOT00000024682	1.86435	0.018945
Slc5a8	NM_001191987	-1.20189	0.0467219	Eltd1	ENSRNOT00000047564	1.88512	0.00054687
LOC100359929	ENSRNOT00000056726	-1.20127	0.0176952	Fam149a	XM_341438	1.89685	0.0388898
Np4	NM_173299	-1.20091	0.035345	Rnf8	ENSRNOT00000042544	1.90526	0.0272943
Zfr	BC092648	-1.20086	0.000753261	---	ENSRNOT00000028292	1.94122	0.042748
Vom2r42	NM_001099511	-1.20065	0.000814497	Furin	ENSRNOT00000015521	1.96261	0.0413857
Trim3	NM_031786	-1.20027	0.0324468	Csad	ENSRNOT00000016205	1.96264	0.0172213
				Casp3	ENSRNOT00000014095	2.02006	0.0217865
				Sox6	ENSRNOT00000027820	2.02135	0.0164998
				Dmbx1	ENSRNOT00000057055	2.02599	0.0424415
				Rasgef1a	XM_232315	2.04598	0.0156534
				---	ENSRNOT00000045073	2.08393	0.0236926
				Slc35f2	BC091334	2.12589	0.0399812
				Lmo7	ENSRNOT00000032917	2.21133	0.000723876
				Nmu	NM_022239	2.24158	0.0254608
				Naprt1	ENSRNOT00000010637	2.39048	0.000420968
				Rarg	NM_001135250	2.48011	0.0348208
				---	ENSRNOT00000008113	2.50715	0.0285215
				LOC100365773	XM_003748873	2.88856	0.0299856
				Sds	ENSRNOT00000001876	2.92263	0.0439235
				Sprr1a	XM_574984	3.11162	0.0434729
				---	GENSCAN00000012240	3.60385	0.00251648
				Acaa1a	ENSRNOT00000039968	3.77492	0.0126065
				Gmeb2	ENSRNOT00000065498	4.93118	0.0165849
