# Supplementary material for: Antidyskinetic Effects of MEK Inhibitor Are Associated with Multiple Neurochemical Alterations in the Striatum of Hemiparkinsonian Rats
Source: Front Neurosci. 2017 Mar 9;11:112. doi: 10.3389/fnins.2017.00112 (PMC5343040; doi:10.3389/fnins.2017.00112)
Supplement: Supplementary Table 2 — Gene list of LID vs. PD. [file Table2.XLSX]

## Sheet: Sheet1
Table 2 Gene list of LID vs PD
Gene Symbol	mRNA Accession	fold change	p-values	Gene Symbol	mRNA Accession	fold change	p-values
Zfp608	ENSRNOT00000067232	-4.50873	0.045479	Ash2l	NM_001106089	1.20064	0.00531084
Catsperg1	ENSRNOT00000035689	-3.84258	0.030259	---	ENSRNOT00000061390	1.20111	0.0130312
---	GENSCAN00000014030	-3.66346	0.0138312	---	ENSRNOT00000039064	1.20164	0.0043672
---	ENSRNOT00000065331	-3.51068	0.0407442	Eif1ax	NM_001106963	1.20292	0.0395678
---	GENSCAN00000014726	-3.34658	0.0148156	Pkhd1l1	BC105757	1.20313	0.0106165
Mfsd4	ENSRNOT00000060968	-3.12482	0.0354756	Fancl	NM_001191684	1.20341	0.0102895
Hnf4a	ENSRNOT00000064595	-3.09924	0.0187413	LOC688893	ENSRNOT00000033124	1.20396	0.0043039
Cog1	ENSRNOT00000003804	-2.93443	0.0262743	Cat	NM_012520	1.2041	0.00951523
---	GENSCAN00000012240	-2.84801	0.0440134	Pdp1	ENSRNOT00000067823	1.20418	0.0330498
Abcg2	NM_181381	-2.73989	0.0252212	Spg21	NM_001006987	1.2044	0.031057
Chrna4	ENSRNOT00000066408	-2.73888	0.0230352	Hint1	NM_001109607	1.20518	0.044879
Col23a1	ENSRNOT00000059109	-2.61829	0.0434435	As3mt	NM_080890	1.20591	0.0476299
LOC362382	ENSRNOT00000029570	-2.59598	0.0293844	Adck5	NM_001135798	1.20693	0.0157028
---	ENSRNOT00000067363	-2.5878	0.0466441	Il1rap	NM_012968	1.20701	0.00781206
Irak1	ENSRNOT00000056328	-2.56477	0.0479927	LOC100365373	ENSRNOT00000057635	1.20764	0.0250201
---	ENSRNOT00000067257	-2.5362	0.0028963	F2rl2	ENSRNOT00000024292	1.20773	0.0433203
Usp35	XM_238899	-2.5263	0.0453828	RGD1307526	BC092633	1.20888	0.0449683
Glt8d2	XM_001079763	-2.49509	0.0104021	Tmem134	NM_001078647	1.20922	0.0181583
Slc9a4	ENSRNOT00000020716	-2.47383	0.011131	Xpo4	NM_001106042	1.20956	0.0408919
Col14a1	ENSRNOT00000034558	-2.47284	0.0441652	Plbd2	NM_139255	1.20988	0.02197
Ptprr	NM_001113390	-2.42257	0.0324743	Gsg1l	XM_002725684	1.2109	0.0196774
Pdzd2	ENSRNOT00000017937	-2.41327	0.0101963	Sergef	XM_344891	1.21213	0.0188394
Cacna1g	ENSRNOT00000004004	-2.37289	0.0122386	LOC100363408	XM_002728020	1.2122	0.0236807
LOC100910088	XM_003752930	-2.35186	0.0446823	Tmem66	NM_001004213	1.21298	0.0262023
---	ENSRNOT00000050211	-2.33906	0.0300923	Atpif1	NM_012915	1.2132	0.0354882
Arhgef19	ENSRNOT00000067935	-2.31917	0.0471941	Gjd4	NM_001100487	1.21343	0.0126395
Hmg20a	ENSRNOT00000022903	-2.28293	0.0260342	---	ENSRNOT00000061457	1.21354	0.00507913
Colq	ENSRNOT00000026550	-2.28024	0.0366222	Ykt6	NM_031692	1.21381	0.00992751
---	ENSRNOT00000067234	-2.27628	0.0421108	Mlec	NM_001013983	1.21398	0.0436573
Dntt	ENSRNOT00000043981	-2.26519	0.0038323	Hif1a	NM_024359	1.21402	0.037713
Slc24a1	ENSRNOT00000055087	-2.237	0.0203748	Casc4	XM_001077018	1.21453	0.0263744
Prpf31	ENSRNOT00000064433	-2.23661	0.0441367	Fam125a	NM_199375	1.2152	0.00116982
Dmbx1	ENSRNOT00000057055	-2.21255	0.0289325	Ccdc115	ENSRNOT00000017722	1.21524	0.0486708
Pmch	ENSRNOT00000006174	-2.21235	0.0425587	---	ENSRNOT00000010134	1.21548	0.0341818
RGD1565058	XM_576989	-2.20347	0.0295997	LOC498750	BC089212	1.21608	0.0163188
---	ENSRNOT00000069206	-2.19636	0.0367884	Ppp1r32	NM_145786	1.21624	0.0349744
Itgb6	NM_001004263	-2.18058	0.0350955	---	ENSRNOT00000054326	1.21644	0.0279885
---	ENSRNOT00000063104	-2.16855	0.0349903	Dkk1	NM_001106350	1.21672	0.0293213
RGD1565145	XM_001076997	-2.14934	0.0224831	Pdcd6ip	ENSRNOT00000012114	1.21677	0.0085164
LOC361635	ENSRNOT00000067096	-2.09453	0.0106624	Mmrn2	FQ218167	1.21962	0.046374
Kif6	AY035403	-2.08887	0.022895	Gng13	NM_001135918	1.22014	0.0314716
Alpl	ENSRNOT00000019004	-2.05557	0.0138066	Kcnk5	NM_001039516	1.2212	0.0355549
Plscr1	BC085715	-2.05512	0.0431658	Akirin1	NM_001030054	1.22143	0.0275642
Arpp21	ENSRNOT00000037207	-2.0447	0.00633171	Carhsp1	NM_152790	1.22156	0.0412324
Lmbrd1	ENSRNOT00000016887	-2.02045	0.000483006	Llph	NM_001134464	1.22208	0.0375544
Spsb3	ENSRNOT00000049336	-1.99456	0.0376358	Yme1l1	ENSRNOT00000023395	1.22465	0.0404214
Adamts2	ENSRNOT00000004820	-1.95148	0.0186923	Lsm14a	NM_001127552	1.22475	0.00579808
Htr2a	ENSRNOT00000013408	-1.93918	0.028806	LOC680200	NM_001139491	1.22476	0.0387711
---	GENSCAN00000002167	-1.93186	0.0312703	---	ENSRNOT00000068440	1.22508	0.00815399
Pcdh19	ENSRNOT00000042335	-1.93172	0.0214417	Xbp1	NM_001004210	1.22519	0.0171257
---	ENSRNOT00000063656	-1.93038	0.00926764	Ramp2	NM_031646	1.2257	0.0230221
Hpcal4	NM_017357	-1.9284	0.00306436	Coasy	NM_001006954	1.22627	0.0336657
LOC689569	XM_003752969	-1.92116	0.0134433	Capns1	ENSRNOT00000002055	1.22675	0.00432453
---	ENSRNOT00000069567	-1.91878	0.00842719	---	ENSRNOT00000053061	1.22795	0.0386757
Hpcal4	ENSRNOT00000020486	-1.91507	0.007831	Slc36a1	NM_130415	1.22916	0.0382076
Crygn	ENSRNOT00000012285	-1.91219	0.0157702	Hspa4	NM_153629	1.23019	0.0330019
LOC680627	XR_147135	-1.90541	0.029622	Acap2	NM_001034006	1.23042	0.0450087
---	ENSRNOT00000054119	-1.8871	0.0383394	Phf10	NM_001024747	1.23048	0.0216636
Sema3a	NM_017310	-1.88683	0.00192933	Ndufaf1	NM_001106500	1.23074	0.0414402
Ace	NM_012544	-1.88579	0.0123474	Sod3	NM_012880	1.23078	0.000130738
---	ENSRNOT00000060731	-1.88311	0.0284205	Taf6l	NM_001107575	1.23156	0.0101413
---	ENSRNOT00000037434	-1.87073	0.0010315	Olr379	NM_001000261	1.23195	0.0340964
Htr2a	AF203811	-1.87064	0.0212341	Fgfr1	NM_024146	1.23227	0.0175424
Wdsub1	ENSRNOT00000033947	-1.85698	0.0433281	Ugt1a2	NM_201423	1.23369	0.0260713
---	ENSRNOT00000068792	-1.83724	0.0365654	Nck1	NM_001106851	1.23425	0.0252197
---	GENSCAN00000019242	-1.83542	0.0230291	---	ENSRNOT00000060251	1.23434	0.0402487
---	ENSRNOT00000036420	-1.82267	0.0257207	Cdc14a	NM_001134856	1.23591	0.0173253
Chrna7	ENSRNOT00000051883	-1.81964	0.0373227	---	ENSRNOT00000059558	1.23678	0.0461134
Cadm2	ENSRNOT00000067896	-1.81633	0.0325811	---	ENSRNOT00000070558	1.23708	0.00710502
Slc35f5	ENSRNOT00000004581	-1.81289	0.0130342	---	ENSRNOT00000068573	1.23709	0.0376467
Flt4	ENSRNOT00000003519	-1.79836	0.035131	Ethe1	NM_001106234	1.23724	0.0329337
Ephb2	ENSRNOT00000016983	-1.78952	0.0246446	Clpp	FQ231323	1.24026	0.0149521
Stx17	ENSRNOT00000007641	-1.78864	0.0178737	RGD1307752	NM_001013922	1.24112	0.0435136
---	GENSCAN00000026116	-1.78736	0.0295976	Smc6	NM_001108014	1.24226	0.0359811
---	ENSRNOT00000069986	-1.78644	0.0150642	Parn	NM_001270415	1.24301	0.0312524
Gpr139	NM_001024241	-1.78612	0.0202328	Rpe	NM_001033903	1.24304	0.0210731
Rasgrf1	NM_001105753	-1.77863	0.00119438	Ckb	ENSRNOT00000015122	1.24309	0.000686988
Rin1	ENSRNOT00000027335	-1.77834	0.00909193	---	ENSRNOT00000060910	1.24368	0.0340525
Kcnip1	NM_001261387	-1.77466	0.030116	---	ENSRNOT00000070650	1.24395	0.0121858
LOC690020	XM_002726437	-1.77254	0.0192153	Eif3b	NM_001031640	1.24427	0.036586
Acsm3	ENSRNOT00000020039	-1.7702	0.0098867	Ccdc58	NM_001105875	1.24432	0.0352359
Zfp771	XM_003753360	-1.76277	0.0298861	Tmbim6	NM_019381	1.24447	0.0419737
---	GENSCAN00000029521	-1.76174	0.00472816	Vwa1	NM_001013938	1.24524	0.0295608
---	ENSRNOT00000040745	-1.75541	0.029974	Olr329	NM_001000251	1.24549	0.0410726
Vwa3a	NM_001079885	-1.7476	0.0431113	Creb1	NM_134443	1.24601	0.0297622
Grwd1	ENSRNOT00000056181	-1.74561	0.0441736	Rab5c	NM_001105840	1.24649	0.0349141
Fgfr2	ENSRNOT00000022289	-1.74499	0.0287262	Irf2bpl	NM_001012470	1.24697	0.00188448
LOC298109	NM_203512	-1.73914	0.0464473	Eif4g2	ENSRNOT00000023040	1.24742	0.026413
---	ENSRNOT00000070326	-1.73427	0.0453778	Snx1	NM_053411	1.24762	0.0103936
Lppr3	NM_181634	-1.73341	0.00430153	LOC64038	BC158613	1.24798	0.0364911
Htr2a	NM_017254	-1.72395	0.0138293	Fam118b	BC098017	1.24806	0.0311014
Kcnc2	NM_139217	-1.72196	0.0320201	Sh3bgrl	NM_001173339	1.24825	0.00477524
---	GENSCAN00000010218	-1.71276	0.0231644	Myo9b	NM_012984	1.2489	0.00663592
---	ENSRNOT00000067134	-1.71069	0.0221201	Sfmbt2	NM_001107364	1.24914	0.0325572
Mllt4	ENSRNOT00000042807	-1.71057	0.0373746	Slco6c1	ENSRNOT00000018503	1.24935	0.0130907
Tnxb	BC166501	-1.70906	0.0154499	Eprs	NM_001024238	1.24938	0.00589983
---	ENSRNOT00000069012	-1.70821	0.00780342	---	ENSRNOT00000049064	1.25092	0.0498524
Kcng1	NM_001106545	-1.70739	0.00104513	Stxbp4	NM_001107038	1.251	0.0149372
---	ENSRNOT00000048258	-1.70173	0.0201759	Olr226	ENSRNOT00000042829	1.25104	0.0117845
Tmx4	ENSRNOT00000066661	-1.70059	0.0492073	Shkbp1	XM_003753225	1.25128	0.0211202
---	ENSRNOT00000058221	-1.69685	0.0181144	Rnf4	NM_019182	1.25195	0.00994368
---	ENSRNOT00000069342	-1.69112	0.0172847	Slc25a13	ENSRNOT00000013817	1.25197	0.0347359
---	ENSRNOT00000055644	-1.69083	0.00983898	Cage1	NM_001012052	1.25208	0.00614561
Gucy1a3	ENSRNOT00000017190	-1.68767	0.0158385	---	GENSCAN00000004006	1.25243	0.0170548
Arpp21	ENSRNOT00000011870	-1.68652	0.029519	Stx11	NM_001025638	1.25318	0.0440804
---	ENSRNOT00000065990	-1.68498	0.010821	Ccdc147	XM_003749139	1.25358	0.0330104
---	ENSRNOT00000046525	-1.68093	0.0110731	Thoc4	NM_001109602	1.25435	0.046217
Cpne6	NM_001191113	-1.68002	0.012175	---	L11026	1.25453	0.0268355
Smyd1	NM_001106595	-1.66854	0.0108609	Swi5	NM_001246661	1.25496	0.0269281
---	ENSRNOT00000042436	-1.66842	0.00334645	Olr587	NM_001000659	1.25501	0.0485061
Htr1d	NM_012852	-1.66636	0.0104846	Serf2	NM_001098782	1.25527	0.0127815
Rabep1	ENSRNOT00000006908	-1.66482	0.0301504	Smad7	NM_030858	1.25534	0.0206852
LOC681677	ENSRNOT00000054708	-1.66213	0.0172269	Pigk	ENSRNOT00000014725	1.25562	0.0165001
Mir1912	NR_037370	-1.66063	0.0220596	Col4a1	NM_001135009	1.25707	0.00229574
Map2k6	ENSRNOT00000006217	-1.6598	0.00461317	Serpinh1	NM_017173	1.25811	0.0092326
Efcab4b	XM_001065149	-1.65892	0.00261524	---	ENSRNOT00000062965	1.25826	0.0437833
Eltd1	AF192402	-1.65719	0.0451701	Nup62cl	ENSRNOT00000040039	1.25849	0.0297153
Gfra2	NM_012750	-1.65374	0.0298841	Pofut1	NM_001002278	1.25904	0.0270006
---	ENSRNOT00000055679	-1.64902	0.0293821	---	ENSRNOT00000069968	1.25917	0.00779063
Agt	NM_134432	-1.64867	0.0435598	Iqch	NM_001106830	1.26032	0.00697566
Tp73	ENSRNOT00000066481	-1.64147	0.037438	Nol3	NM_053516	1.26066	0.0191165
Sec63	ENSRNOT00000000345	-1.63513	0.0472283	Pdia5	NM_001014125	1.26079	0.0358035
Olr194	NM_001000948	-1.63078	0.00164224	Rb1	NM_017045	1.26106	0.000473221
Ltk	NM_001107763	-1.63069	0.000562	Atg10	NM_001109505	1.26112	0.0327064
---	ENSRNOT00000055381	-1.62758	0.0127413	Sik1	NM_021693	1.26122	0.0212536
RGD1359156	NM_001005531	-1.62458	0.00194149	---	BC161882	1.26152	0.0448592
Rspo3	ENSRNOT00000015395	-1.62196	0.0333117	Klk6	NM_019175	1.26167	0.0172944
Adcy1	NM_001107239	-1.61332	0.0274448	---	GENSCAN00000013228	1.26198	0.0363573
---	ENSRNOT00000070716	-1.61107	0.00367767	Chd1	ENSRNOT00000019358	1.26433	0.0313861
---	GENSCAN00000010209	-1.60752	0.034862	Bfar	ENSRNOT00000004217	1.26437	0.00895168
LOC100361702	XM_002725855	-1.60673	0.0228501	---	ENSRNOT00000010872	1.26588	0.0337523
Olr1520	NM_001000714	-1.60582	0.0286405	Stx2	ENSRNOT00000037296	1.26616	0.0354383
Obp3	NM_147215	-1.60171	0.0097199	Gpam	NM_017274	1.26653	0.00389419
---	ENSRNOT00000061515	-1.59803	0.0474133	Tmbim4	NM_199116	1.26654	0.0181147
---	ENSRNOT00000067982	-1.5978	0.0324	Reep3	NM_001106386	1.2687	0.0309342
LOC691414	ENSRNOT00000042069	-1.59628	0.0200769	Slc39a11	NM_001013042	1.27002	0.041301
Scn8a	ENSRNOT00000066049	-1.59622	0.0159805	RGD1306730	NM_001039608	1.27029	0.0487314
Ica1l	ENSRNOT00000023194	-1.59581	0.0319866	LOC680262	XM_002729924	1.27146	0.041908
Tyk2	ENSRNOT00000061153	-1.59207	0.0394745	LOC100359485	XM_002725786	1.27176	0.0163084
Vwa3a	NM_001198653	-1.59166	0.0236528	Heatr1	NM_001108418	1.27184	0.023992
Krt17	NM_212545	-1.58915	0.0250784	---	ENSRNOT00000053011	1.27221	0.0441185
Hhatl	NM_001106868	-1.58602	0.0176162	Stat5a	NM_017064	1.27283	0.0116624
Nr1d1	NM_001113422	-1.58461	0.0345002	Arap1	ENSRNOT00000026448	1.27366	0.0487568
Kcnj1	ENSRNOT00000011698	-1.58316	0.0220219	---	ENSRNOT00000016997	1.27417	0.0402928
---	ENSRNOT00000005120	-1.58208	0.0323048	Man2a1	NM_012979	1.27433	0.0392875
Etl4	ENSRNOT00000057655	-1.58103	0.00504993	Nras	NM_080766	1.27643	0.046181
Umodl1	XM_001079051	-1.58041	0.0385367	Lactb	NM_001106833	1.27664	0.043574
RGD1565014	XR_085647	-1.57851	0.032558	Vcp	NM_053864	1.27674	0.0220657
Chrm3	ENSRNOT00000019662	-1.57787	0.0290187	---	ENSRNOT00000058537	1.27704	0.0448914
---	ENSRNOT00000062325	-1.57715	0.0489195	Ulk3	ENSRNOT00000068502	1.27741	0.0299839
Slc5a10	ENSRNOT00000032092	-1.57667	0.019667	Mex3c	ENSRNOT00000041227	1.27742	0.0129208
Ncam1	ENSRNOT00000047666	-1.57651	0.0265088	Cebpg	NM_012831	1.27781	0.0273905
---	ENSRNOT00000054049	-1.5765	0.035918	Nsfl1c	NM_031981	1.27861	0.0426347
---	ENSRNOT00000030425	-1.57253	0.0355852	Srsf10	NM_001025738	1.281	0.0402168
Pde2a	NM_031079	-1.57251	0.0044711	LOC100360439	ENSRNOT00000043110	1.2812	0.0394389
Rap1gap	BC089979	-1.56839	0.0337653	LOC286960	NM_173301	1.2817	0.00569622
Tex15	NM_001106087	-1.56834	0.0140195	Rplp2	NM_001030021	1.28277	0.0125359
---	ENSRNOT00000033831	-1.56833	0.0117231	Sfxn2	ENSRNOT00000027112	1.2833	0.00631571
Spry3	NM_001109063	-1.56604	0.0467182	Rpl13	NM_031101	1.28331	0.0468707
Kif2c	NM_134472	-1.56545	0.035344	Prkch	NM_031085	1.28591	0.0251928
---	FQ212929	-1.56474	0.00878497	---	ENSRNOT00000052842	1.28639	0.0435905
---	ENSRNOT00000059482	-1.56434	0.0217216	Ppp1r10	NM_022951	1.2864	0.0168549
Calr4	XM_003754077	-1.563	0.0360031	Galk2	NM_001013919	1.28691	0.00445081
Scn2b	ENSRNOT00000021819	-1.5627	0.00274584	Stt3b	NM_001170539	1.28704	0.0129155
---	ENSRNOT00000059378	-1.56103	0.000144872	---	ENSRNOT00000018423	1.28796	0.0392849
RGD1565059	NM_001127562	-1.55803	0.0186847	Gsn	NM_001004080	1.28863	0.0460669
Sgk1	ENSRNOT00000040736	-1.55692	0.0103178	---	GENSCAN00000014067	1.29006	0.0454877
Bcl2l1	AF279286	-1.55415	0.0257539	Parp1	NM_013063	1.2903	0.0477782
LOC100361741	XM_002726336	-1.55404	0.0267002	Rcan1	NM_153724	1.2906	0.0220948
Rbm24	NM_001191100	-1.55372	0.0340083	Pigm	ENSRNOT00000010551	1.29302	0.0386238
Slc24a3	NM_053505	-1.5514	0.00456414	Plat	NM_013151	1.29313	0.0229607
Cdk7	XM_001071127	-1.55126	0.00678221	Fpgt	BC168244	1.29351	0.033219
Myadml2	NM_001128185	-1.5479	0.0292746	Plk3	NM_022187	1.29394	0.009833
LOC100365086	ENSRNOT00000044559	-1.54674	0.0416474	Rpl38	NM_001077592	1.29488	0.00993339
Olr174	NM_001001028	-1.54672	0.0488441	Pdcd6	NM_001107452	1.29494	0.00498921
L1cam	NM_017345	-1.54392	0.000667861	Txndc17	NM_001105805	1.29507	0.0446822
Sync	NM_001108683	-1.54358	0.0276046	Pcbp1	ENSRNOT00000023806	1.29529	0.0121629
LOC100359873	ENSRNOT00000052197	-1.54353	0.0106294	Plod2	NM_175869	1.29795	0.0421978
LOC367117	NM_001047919	-1.54215	0.0274038	Tnpo1	NM_001100692	1.29866	0.0155276
Tgfb2	NM_031131	-1.54131	0.018076	Fkbp14	NM_001013210	1.2987	0.010539
LOC292722	XM_002728703	-1.54075	0.00573848	Eif1a	NM_001008773	1.29904	0.0140147
Olr1546	NM_001001106	-1.53901	0.0171324	---	ENSRNOT00000013530	1.30071	0.0433499
---	ENSRNOT00000030206	-1.53879	0.0427903	Resp18	NM_019278	1.30106	0.043529
RGD1305560	XM_001063925	-1.53765	0.026192	Pdcd10	NM_001009542	1.30156	0.0468454
Rnf207	XM_001075996	-1.53576	0.0199866	---	FQ232570	1.30246	0.046939
---	ENSRNOT00000069247	-1.53534	0.0323623	Ikbkg	NM_199103	1.30283	0.00668289
Grik3	NM_001112716	-1.53003	0.00367815	RGD1560162	XM_578020	1.30319	0.0233757
Tp53bp2	ENSRNOT00000004330	-1.52935	0.00021306	LOC686066	XM_003753692	1.30537	0.0249176
Glt8d2	ENSRNOT00000051181	-1.52546	0.00638186	Itgb1	NM_017022	1.30566	0.0493315
Cml1	NM_021668	-1.52338	0.0402935	LOC100363638	ENSRNOT00000045320	1.30571	0.00581798
---	ENSRNOT00000070760	-1.52141	0.0361222	Atg5	NM_001014250	1.30585	0.0446199
Abhd14a	NM_001009670	-1.51981	0.010398	Sdcbp	NM_031986	1.30656	0.0127942
---	GENSCAN00000018146	-1.51804	0.045253	Tpd52l3	NM_001106349	1.30819	0.00562725
Klk5l	ENSRNOT00000056456	-1.51726	0.0192805	RGD1561984	XM_001071033	1.30902	0.00474549
Tsc22d3	ENSRNOT00000048080	-1.51725	0.0377311	Gp1bb	ENSRNOT00000051507	1.30965	0.0254417
Fut9	ENSRNOT00000061056	-1.51566	0.0233739	---	ENSRNOT00000060689	1.30988	0.0435664
---	ENSRNOT00000012051	-1.51562	0.023861	Pdia4	NM_053849	1.3099	0.0337273
Ptdss1	ENSRNOT00000006317	-1.51547	0.0230308	Klf10	NM_031135	1.31022	0.0180824
---	ENSRNOT00000046802	-1.51343	0.0395376	Mknk1	NM_001044267	1.31277	0.0415582
RGD1561955	XM_002728276	-1.51261	0.0449937	Mtmr12	NM_001012077	1.31425	0.0338908
Egf	NM_012842	-1.51254	0.03126	Bcor	NM_001191586	1.31427	0.0309259
Sfrp4	NM_053544	-1.51224	0.0471346	Sp110	ENSRNOT00000029654	1.31441	0.0483412
RGD1566380	NM_001134593	-1.51207	0.0449007	Psmb1	NM_053590	1.31488	0.0286775
---	ENSRNOT00000036676	-1.51183	0.041638	---	ENSRNOT00000068847	1.315	0.00336323
RGD1564053	NM_001109259	-1.51138	0.00944261	---	FQ209526	1.31502	0.0272326
Dhrs7	NM_001013098	-1.51098	0.0314587	Scg2	BC061549	1.3164	0.0320293
---	ENSRNOT00000069668	-1.50933	0.0290741	Pdxk	NM_031769	1.3171	0.035083
LOC100364335	ENSRNOT00000041529	-1.5083	0.0160833	---	ENSRNOT00000069652	1.31808	0.00867595
Cdc25c	ENSRNOT00000037368	-1.50804	0.00118328	RGD1309621	ENSRNOT00000055437	1.31826	0.040578
---	ENSRNOT00000032132	-1.50747	0.0126632	---	ENSRNOT00000053256	1.31865	0.00354919
Cdh13	NM_138889	-1.50627	0.0452968	Gsr	NM_053906	1.31887	0.00394712
Dkk3	NM_138519	-1.50615	0.015803	Gucy2g	ENSRNOT00000021746	1.31945	0.020116
Kcnip4	NM_181365	-1.50615	0.0494494	B4galt5	NM_001108608	1.32126	0.0149592
---	ENSRNOT00000051546	-1.50447	0.0313269	Tmprss11c	ENSRNOT00000060080	1.32168	0.0174443
Ahnak	ENSRNOT00000027322	-1.50431	0.036634	Pdgfc	NM_031317	1.32288	0.0331295
---	ENSRNOT00000068390	-1.50419	0.0142969	Cav1	NM_031556	1.32331	0.0365432
---	ENSRNOT00000063287	-1.50291	0.0446395	Ubfd1	NM_001034911	1.32404	0.0227395
Opalin	NM_001017386	-1.50243	0.00493304	Shmt2	NM_001008322	1.32604	0.0371796
Pla2g4e	ENSRNOT00000030502	-1.50193	0.0428178	Blvrb	NM_001106236	1.32869	0.0254153
---	ENSRNOT00000049009	-1.50106	0.00814668	Slc12a8	NM_153625	1.32875	0.0393942
Pgr	NM_022847	-1.50047	0.0192007	Sh3bgrl3	NM_001106688	1.32945	0.0310149
LOC100364190	ENSRNOT00000067874	-1.49941	0.0398086	Mmp14	NM_031056	1.32989	0.0251156
Entpd3	NM_178106	-1.49755	0.00204704	Sptan1	GQ502182	1.33007	0.0111993
---	GENSCAN00000036328	-1.49533	0.0316689	Lman1	ENSRNOT00000032047	1.33014	0.018434
Olr679	NM_001000354	-1.49522	0.00206534	Mynn	ENSRNOT00000031537	1.33409	0.0164333
---	ENSRNOT00000069476	-1.49292	0.013608	Rnf166	NM_001002279	1.33529	0.0263031
---	ENSRNOT00000007324	-1.49223	0.0364203	Dennd2c	NM_001191569	1.33574	0.0205791
Tmem14a	ENSRNOT00000017744	-1.49093	0.0157594	Psmc2	NM_033236	1.33618	0.000128528
Dfnb31	NM_181088	-1.48863	0.0325833	Olr152	NM_001000546	1.33665	0.045558
Camk2g	U73503	-1.48859	0.0299742	LOC689725	ENSRNOT00000037765	1.33717	0.0495206
---	ENSRNOT00000057050	-1.48584	0.0401684	Cndp2	NM_001010920	1.33744	0.0326144
LOC680549	FQ221048	-1.48552	0.011893	Ankrd44	NM_001191807	1.33762	0.0175915
Camk2g	NM_133605	-1.48491	0.0249955	Tmem66	U03630	1.33809	0.0269328
Krt40	ENSRNOT00000050444	-1.48471	0.0348576	Rasl10a	NM_001108862	1.33822	0.0187194
---	ENSRNOT00000032374	-1.48438	0.00151406	LOC100361060	ENSRNOT00000045531	1.3397	0.0199983
---	ENSRNOT00000033216	-1.4838	0.0496961	Pld1	NM_030992	1.34025	0.0363303
Dennd1a	ENSRNOT00000067938	-1.48249	0.0196718	---	ENSRNOT00000068561	1.34231	0.00597923
Bicd1	ENSRNOT00000063797	-1.48054	0.0283848	Insig2	ENSRNOT00000003391	1.34351	0.0199496
Trpc5	NM_080898	-1.48045	0.0287011	Cnot6l	NM_001108355	1.34354	0.00270925
Mir3594	NR_037395	-1.48016	0.00169584	---	ENSRNOT00000069260	1.34391	0.0326744
Sv2b	NM_057207	-1.47929	0.00378408	Zfp259	NM_001137646	1.34418	0.00123631
Tmem63c	NM_001108045	-1.47887	0.0102892	---	ENSRNOT00000069157	1.34437	0.0396183
Epha8	X59290	-1.47648	0.00967664	---	FQ228832	1.34519	0.0106995
---	ENSRNOT00000043787	-1.4744	0.0126924	---	ENSRNOT00000015730	1.34531	0.0230034
Nrsn2	NM_001109561	-1.4739	0.0480582	Ltb	NM_212507	1.3456	0.00454204
---	ENSRNOT00000065813	-1.47319	0.045406	LOC685045	NM_001099647	1.34575	0.00318495
---	ENSRNOT00000067016	-1.4727	0.00386145	---	ENSRNOT00000054079	1.34627	0.0106258
Ppap2b	NM_138905	-1.47243	0.0174944	Idh1	ENSRNOT00000020322	1.3463	0.00376646
Hes5	NM_024383	-1.47199	0.014186	Ptpn1	NM_012637	1.34661	0.0480684
Mir3550	NR_037326	-1.47186	0.0110862	Fcrlb	NM_001191931	1.34672	0.0277306
---	ENSRNOT00000014798	-1.47167	0.00319967	Creb1	FQ211925	1.34799	0.0458718
Btbd3	NM_001107782	-1.47136	0.0210537	Zfp868	NM_001009538	1.34814	0.0105498
Olr707	NM_001001065	-1.4708	0.0203793	Mfsd1	NM_001191847	1.34909	0.03976
Park2	NM_020093	-1.46969	0.0346135	Prkx	NM_001033963	1.34956	0.0239141
Cir1	ENSRNOT00000064662	-1.46879	0.0497473	Gemin6	ENSRNOT00000037739	1.34966	0.0304335
Gipr	NM_012714	-1.46782	0.0148199	Pars2	NM_001014064	1.35001	0.0401964
Cntnap5a	NM_001047865	-1.467	0.0468913	---	ENSRNOT00000058711	1.35019	0.0149738
Fst	NM_012561	-1.4665	0.00185063	Esco1	NM_001126299	1.35068	0.0123692
---	ENSRNOT00000027493	-1.46646	0.008157	Etf1	NM_001008344	1.35169	0.048526
LOC362347	NM_001108626	-1.46639	0.00247376	Cct2	NM_001005905	1.35385	0.0439998
Accs	NM_001267534	-1.46561	0.0163312	RGD1563351	XM_238200	1.35391	0.0400584
Mir3541	NR_037315	-1.46482	0.0281927	Manf	NM_001108183	1.35558	0.0032433
Plxnd1	NM_001107881	-1.46243	0.0307338	Tceb3	NM_017103	1.35592	0.0354366
LOC690323	BC162013	-1.46116	0.0409124	Nmt2	ENSRNOT00000030219	1.35711	0.0332905
---	ENSRNOT00000070343	-1.46011	0.0105715	---	ENSRNOT00000017242	1.35759	0.0431469
---	ENSRNOT00000070210	-1.45945	0.00120622	Arl6ip1	AB190510	1.35794	0.00790027
Rnf165	ENSRNOT00000028929	-1.45925	0.031297	Eif4a1	NM_199372	1.35862	0.0377146
Coq10a	ENSRNOT00000043921	-1.45725	0.0419275	Sh3rf1	ENSRNOT00000064693	1.35894	0.0367392
RGD1304580	ENSRNOT00000028265	-1.45707	0.0420483	Rarres2	NM_001013427	1.36097	0.00451329
---	ENSRNOT00000036793	-1.45703	0.0238521	---	ENSRNOT00000053509	1.36176	0.0374415
Atf7ip2	NM_001017471	-1.45699	0.0343946	Samsn1	ENSRNOT00000040202	1.36261	0.00535651
---	ENSRNOT00000062725	-1.45697	0.04658	Smg8	XM_001081151	1.36337	0.0341347
Hlcs	ENSRNOT00000002291	-1.45696	0.0212661	Tmed9	NM_001009703	1.36374	0.0138229
RGD1560527	XM_001055752	-1.45629	0.00581638	Htatip2	NM_001106263	1.36455	0.0455358
Celf3	NM_001109190	-1.45621	0.00395405	Tmem128	NM_001108362	1.3666	0.0149542
---	ENSRNOT00000063593	-1.45506	0.0307378	Pon1	ENSRNOT00000011823	1.36674	0.0222469
---	ENSRNOT00000053059	-1.45458	0.0273043	---	NM_138843	1.36738	0.0351488
Kcnj3	ENSRNOT00000007335	-1.45361	0.00475153	LOC100362458	XM_003750735	1.36857	0.0381703
Gk	ENSRNOT00000051249	-1.45161	0.0430986	Fndc3b	NM_001191704	1.36896	0.00341212
Slc13a3	NM_022866	-1.45068	0.0170305	Tpcn2	NM_001107566	1.36962	0.00623668
---	AF090348	-1.45036	0.0408323	LOC291276	XM_001062951	1.36964	0.0409908
---	ENSRNOT00000056832	-1.44989	0.00636761	Pdlim1	NM_017365	1.3702	0.00825755
Nudt1	ENSRNOT00000001700	-1.44984	0.00709826	Bgn	NM_017087	1.37021	0.0296964
LOC690035	XM_003750182	-1.44962	0.0450107	Wwtr1	NM_001024869	1.37102	0.00354571
Ankrd28	XM_001057687	-1.44946	0.0198764	Olr1702	NM_001001374	1.37437	0.0265692
Gja6	NM_019308	-1.44813	0.0234484	Prss46	NM_001008865	1.37448	0.0219366
---	GENSCAN00000021443	-1.44719	0.0424609	Rpn2	ENSRNOT00000068135	1.37687	0.0405883
---	ENSRNOT00000070772	-1.44599	0.0430813	Crim1	NM_001169103	1.37708	0.0211762
Slc9a2	NM_012653	-1.44596	0.0487427	Atic	NM_031014	1.37759	0.011095
Mtus1	ENSRNOT00000037685	-1.4454	0.0341829	Psmb2	NM_017284	1.37759	0.0141951
Alpl	NM_013059	-1.44517	0.000824309	LOC685173	XM_001062675	1.37861	0.0145426
Pcbp4	NM_001191883	-1.44506	0.00803764	Trip10	NM_053920	1.37907	0.00599883
Thpo	NM_031133	-1.44367	0.0282512	RGD1562607	ENSRNOT00000005884	1.37987	0.0220389
RGD1310384	XM_001064794	-1.44357	0.0486932	RGD1307264	ENSRNOT00000000588	1.38189	0.0495612
---	ENSRNOT00000032371	-1.44347	0.0333083	Ctsl1	NM_013156	1.38261	0.00541742
Sertm1	NM_001109580	-1.44347	0.016344	---	ENSRNOT00000046778	1.38279	0.0184086
Dbp	NM_012543	-1.44342	0.0289757	Zfp187	XM_577579	1.38342	0.031013
Kiaa0895l	NM_001044292	-1.44321	0.0361405	Fam96a	NM_001008327	1.38598	0.041634
---	ENSRNOT00000063339	-1.44278	0.00490022	Lama4	FQ221747	1.38613	0.0348057
Gabra3	ENSRNOT00000040729	-1.4418	0.0456479	Bag3	NM_001011936	1.38649	0.00977492
Fam163b	NM_001109458	-1.43958	0.0404507	Hspa5	NM_013083	1.38671	0.00369403
LOC100361705	ENSRNOT00000048351	-1.43801	0.0328445	Rbbp7	NM_031816	1.38735	0.00377521
Pcsk4	NM_133559	-1.43633	0.0231277	---	ENSRNOT00000044024	1.38841	0.00785574
LOC690911	ENSRNOT00000067517	-1.43547	0.0239336	Slc39a1	NM_001134577	1.38926	0.017244
Prosapip1	NM_172022	-1.4341	0.0334254	Krcc1	NM_001009413	1.39086	0.0428344
Prmt8	ENSRNOT00000006878	-1.43398	0.0157158	Gabre	ENSRNOT00000022431	1.39097	0.0375419
Tbx15	NM_001106451	-1.43392	0.000502797	---	ENSRNOT00000060291	1.39284	0.00298023
RGD1310209	BC166728	-1.43374	0.0452997	Plce1	NM_053758	1.39375	0.0131611
Arpp21	NM_001135045	-1.43345	0.0225372	Defb12	NM_001037514	1.39391	0.0439446
Egfem1	NM_001107663	-1.43338	0.0174679	---	ENSRNOT00000049811	1.39411	0.00960334
Cacna1d	AF370009	-1.43236	0.0398321	Atoh8	NM_001109241	1.39413	0.0048346
Slc24a2	NM_031743	-1.43157	0.0303638	Clspn	NM_001106687	1.39475	0.0296663
Trim47l	ENSRNOT00000040703	-1.43143	0.0426745	Rhoc	NM_001106461	1.39544	0.0206674
RGD1559864	FQ211775	-1.43064	0.00232672	Lamc1	NM_053966	1.39557	0.00297223
Ltbp1	ENSRNOT00000067273	-1.43017	0.0297164	Tpm1	NM_001034069	1.39624	0.0383672
---	ENSRNOT00000065832	-1.4301	0.0244113	Pomp	ENSRNOT00000001244	1.39637	0.0273552
Mgat5b	NM_001107068	-1.42981	0.0383248	Cntf	ENSRNOT00000016690	1.39732	0.032559
Mfap2	NM_001107989	-1.42807	0.0380039	Slc1a4	NM_198763	1.39754	0.0176175
Kcnb2	NM_054000	-1.42652	0.0100858	Emd	NM_012948	1.39782	0.0368605
Zfp575	NM_001107489	-1.42585	0.0166971	Zcchc2	BC100090	1.39801	0.012733
---	ENSRNOT00000031949	-1.42527	0.0336719	---	ENSRNOT00000054045	1.39836	0.0305258
---	ENSRNOT00000062493	-1.42439	0.0454529	Olr1579	NM_001000078	1.39868	0.0314831
RGD1562533	ENSRNOT00000001237	-1.42405	0.00874579	Krt20	NM_173128	1.39869	0.00413305
Ptpn13	NM_001100789	-1.42401	0.00658813	Sh2d5	ENSRNOT00000068015	1.39965	0.0375996
---	ENSRNOT00000062026	-1.42368	0.0298954	Srsf11	ENSRNOT00000064777	1.40177	0.00947553
Ankrd34b	NM_001109174	-1.42343	0.0112695	Arf4	ENSRNOT00000017692	1.40282	0.0486711
---	ENSRNOT00000054567	-1.42334	0.0495416	Ubash3b	NM_001191792	1.4042	0.00739725
Vsnl1	NM_012686	-1.42329	0.0224864	Tm4sf19	NM_001105873	1.40528	0.00641408
Klhl23	NM_001134504	-1.42284	0.0138103	Mpi	NM_001004081	1.4055	0.0286061
Samd14	ENSRNOT00000005519	-1.4222	0.0214969	---	ENSRNOT00000070614	1.40606	0.0446079
LOC100125361	NM_001109677	-1.42177	0.00619101	Podxl	NM_138848	1.40793	0.039746
Adam5	NM_020303	-1.42085	0.0323216	---	ENSRNOT00000058136	1.40842	0.0292025
Eri3	ENSRNOT00000026222	-1.42075	0.00577479	---	ENSRNOT00000066264	1.40865	0.00482434
---	ENSRNOT00000037385	-1.4206	0.0181737	---	ENSRNOT00000066220	1.40881	0.043364
---	ENSRNOT00000037938	-1.4196	0.0351926	Cd24	NM_012752	1.40885	0.0262778
---	GENSCAN00000036338	-1.41912	0.0149321	Crhr1	NM_030999	1.40902	0.0334479
Diras2	NM_001169578	-1.41832	0.0403013	Olr188	NM_001001032	1.4098	0.0252624
Shc3	NM_001105743	-1.41788	0.0460951	Prg4	NM_001105962	1.4103	0.0424548
Pde8b	ENSRNOT00000044087	-1.41773	0.0357108	RGD1564093	NM_001105946	1.41266	0.000331553
RGD1564195	ENSRNOT00000049044	-1.41723	0.0440818	Rars	NM_001105777	1.41422	0.0181431
Tex19	ENSRNOT00000054927	-1.41581	0.0154257	Fkbp5	NM_001012174	1.41456	0.0296554
---	ENSRNOT00000053177	-1.41542	0.0192559	Selp	ENSRNOT00000003759	1.415	0.0491918
Ckmt1b	NM_001012738	-1.41526	0.0115442	Tnfrsf9	NM_001025773	1.41586	0.0220773
---	ENSRNOT00000058790	-1.41502	0.016298	Anln	ENSRNOT00000019601	1.41607	0.0294445
LOC100361655	ENSRNOT00000004356	-1.41479	0.0140337	Nr4a3	NM_031628	1.41928	0.0326114
Lin7a	NM_053514	-1.41342	0.0245694	RGD1561986	XM_219665	1.42028	0.0104176
---	ENSRNOT00000028324	-1.41261	0.0475874	Agpat9	NM_001025670	1.42098	0.0417027
Abhd5	ENSRNOT00000000239	-1.41187	0.0414026	Klrc2	ENSRNOT00000012743	1.4215	0.0497018
---	GENSCAN00000014049	-1.40961	0.0181963	---	ENSRNOT00000011560	1.42331	0.0140634
Slc35f1	NM_001109338	-1.40938	0.00564679	Npl	NM_001013984	1.4241	0.0229775
Adcy8	NM_017142	-1.4089	0.014209	---	GENSCAN00000041481	1.4261	0.0393984
LOC683753	XM_001067334	-1.40838	0.0174175	LOC685320	ENSRNOT00000064675	1.4266	0.0426918
---	ENSRNOT00000066055	-1.40818	0.0224701	Atg16l1	NM_001108809	1.42674	0.0230506
---	NM_001000077	-1.408	0.037415	Sdc1	NM_013026	1.43071	0.0426495
Hspa12a	NM_001107445	-1.40781	0.0304739	---	ENSRNOT00000054304	1.43118	0.00911411
---	ENSRNOT00000054791	-1.40763	0.0380426	Cmtm6	ENSRNOT00000014585	1.43216	0.0443162
Kcnk18	NM_001134912	-1.40762	0.0111294	---	ENSRNOT00000055675	1.43307	0.0147991
---	ENSRNOT00000069171	-1.40735	0.0306686	Zfhx3	XM_226464	1.43426	0.032891
Efnb2	NM_001107328	-1.40731	0.0322096	Ehd2	NM_001024897	1.43486	0.0255913
---	ENSRNOT00000069486	-1.40625	0.0299454	Creld2	NM_001037208	1.43522	0.0161403
---	ENSRNOT00000069453	-1.40588	0.0182763	Furin	NM_019331	1.43615	0.00230186
Jph1	NM_001106630	-1.40572	0.0055021	Bhlhe40	NM_053328	1.43723	0.0150341
Siat7E	AJ646872	-1.40383	0.00071023	Lbx1	ENSRNOT00000021748	1.43803	0.0468764
Rbm11	NM_001105898	-1.40275	0.0369795	Sec61a1	NM_199256	1.4391	0.0133215
RGD1563973	ENSRNOT00000038055	-1.40231	0.0296461	Slc5a3	NM_053715	1.43928	0.0297034
---	ENSRNOT00000009117	-1.40098	0.0160823	RGD1566083	XM_002726606	1.43947	0.0134582
LOC690136	XR_146752	-1.40037	0.0344274	---	ENSRNOT00000069367	1.44155	0.0291688
Kcnd3	NM_031739	-1.39965	0.0376149	Jak2	NM_031514	1.44241	0.00857571
Chrm1	NM_080773	-1.39964	0.0471221	Mybph	ENSRNOT00000046854	1.44262	0.0145622
Fam171a1	XM_003753017	-1.39912	0.0070118	Casp4	ENSRNOT00000061973	1.44287	0.0156483
Ptdss2	ENSRNOT00000021925	-1.39899	0.00747042	Tac1	NM_012666	1.44297	0.04158
Slc39a13	NM_001039196	-1.39789	0.0236747	Fh	NM_017005	1.44445	0.0399801
Runx1	ENSRNOT00000044901	-1.39773	0.0333352	Skil	XM_001058480	1.44647	0.0089293
Opcml	NM_053848	-1.39754	0.0400275	---	ENSRNOT00000068452	1.4482	0.0314401
---	ENSRNOT00000055991	-1.397	0.041542	Mrpl19	NM_001029898	1.44845	0.0159324
Rhbdd2	NM_001191827	-1.39692	0.0158149	---	ENSRNOT00000068216	1.45059	0.021199
Arhgef5	ENSRNOT00000008079	-1.39595	0.0301574	Prkd2	NM_001013895	1.45149	0.0426655
Nrsn1	NM_001106109	-1.39553	0.02879	P4ha1	NM_172062	1.45178	0.00394065
LOC499746	BC160838	-1.39521	0.0284821	Ppp1r10	ENSRNOT00000001053	1.45844	0.00673485
---	ENSRNOT00000001815	-1.39377	0.0474746	Nedd9	NM_001011922	1.46025	0.030573
---	ENSRNOT00000060948	-1.39329	0.0102751	---	GENSCAN00000003364	1.46118	0.0235224
---	ENSRNOT00000070294	-1.39298	0.0013803	Tnfaip2	NM_001137633	1.46145	0.00135947
Mir421	NR_031947	-1.39251	0.0377904	Wnt10a	NM_001108227	1.46322	0.00259712
Gpihbp1	NM_001130547	-1.39196	0.0121524	Cdh20	ENSRNOT00000019907	1.4635	0.0106599
Nkd2	NM_001107454	-1.3908	0.0363194	Ppp1r12a	ENSRNOT00000006773	1.46425	0.0383355
Fam131c	ENSRNOT00000037202	-1.3903	0.0475086	LOC100188932	NM_001134690	1.46647	0.0288798
Stk32b	NM_001107224	-1.39028	0.0362359	Met	NM_031517	1.46663	0.0337326
Areg	NM_017123	-1.3902	0.0302943	Tshz3	NM_001107506	1.46713	0.0205143
---	ENSRNOT00000056724	-1.38941	0.0367323	---	ENSRNOT00000039978	1.46855	0.00571168
Clic3	NM_001013080	-1.3891	0.0107223	Fgf2	NM_019305	1.46945	0.00737191
Lypd5	NM_001192010	-1.38787	0.027625	Yes1	ENSRNOT00000056251	1.46982	0.0096029
Ccr8	XM_236704	-1.38769	0.0163275	Pim1	ENSRNOT00000000637	1.47017	0.0416647
---	ENSRNOT00000062742	-1.38742	0.0362341	Rnf125	NM_001108424	1.47023	0.0383682
Gstm6	NM_001109192	-1.38722	0.0132629	Cav2	NM_131914	1.4704	0.0151324
Vegfb	NM_053549	-1.38555	0.0479104	Cblb	ENSRNOT00000002719	1.47185	0.0377041
Mok	NM_001010965	-1.38524	0.0158338	---	GENSCAN00000022237	1.472	0.00671111
---	ENSRNOT00000035130	-1.38501	0.0299321	---	ENSRNOT00000052983	1.47394	0.0178067
RGD1311933	XM_001059712	-1.38481	0.0028091	Ezh2	NM_001134979	1.47455	0.0151751
---	ENSRNOT00000010055	-1.38472	0.0471981	Ahsa2	ENSRNOT00000007297	1.47565	0.0488598
Mapk3	ENSRNOT00000026627	-1.38426	0.0416905	Gss	NM_012962	1.47766	0.0285114
Ptprr	NM_053594	-1.38331	0.0475263	LOC100360041	XM_002729000	1.47779	0.00266754
---	ENSRNOT00000048908	-1.38166	0.0430563	Tnni3	NM_017144	1.47975	0.00131231
Cyp2b1	NM_001134844	-1.38072	0.0215208	Bcl3	NM_001109422	1.4838	0.0348869
Lrpap1	ENSRNOT00000012665	-1.38038	0.0161748	Eef1d	NM_001013104	1.4863	0.0287451
---	ENSRNOT00000062637	-1.38027	0.00907821	Calcrl	NM_012717	1.48858	0.0026348
Ttll9	NM_001014051	-1.37978	0.0143474	Tnfsf11	ENSRNOT00000013210	1.49368	0.0486972
Gap43	NM_017195	-1.37951	0.0091152	Prokr2	NM_138978	1.49618	0.0191768
Naaladl2	XM_001062720	-1.37929	0.0396742	Slco5a1	NM_001107898	1.49643	0.0328874
---	ENSRNOT00000069305	-1.37877	0.0266346	Cblb	NM_133601	1.49875	0.00674479
Faim2	NM_144756	-1.37875	0.0458563	Tmem179b	NM_001109572	1.49908	0.0231381
LOC691519	XM_001078628	-1.37842	0.0487016	Bhmt2	ENSRNOT00000061708	1.5024	0.0305168
Panx2	NM_199409	-1.37825	0.0471088	Rab8b	NM_153317	1.50306	0.0183
---	ENSRNOT00000042834	-1.37814	0.00626385	Clic4	ENSRNOT00000024464	1.50317	0.0143032
---	ENSRNOT00000064265	-1.37756	0.00808873	---	ENSRNOT00000066717	1.50585	0.0400496
RGD1559613	NM_001109138	-1.37602	0.0280786	Abcc3	NM_080581	1.50589	0.0445582
Wnt9b	NM_001107055	-1.3754	0.0432089	---	ENSRNOT00000030583	1.50997	0.04122
Fhad1	BC098024	-1.37503	0.0149988	Serpinh1	ENSRNOT00000022983	1.51171	0.0267648
Drd2	NM_012547	-1.37384	0.0383641	Tgfbr2	ENSRNOT00000037883	1.51299	0.0396116
Mapk10	NM_012806	-1.373	0.0372157	Tmem100	NM_001017479	1.51301	0.017586
Sncb	NM_080777	-1.37294	0.0299622	Myc	NM_012603	1.51359	0.019073
Nkain3	NM_001109540	-1.37292	0.0235318	Tsku	NM_001009965	1.51485	0.0464719
Slc4a8	NM_199497	-1.37284	0.0144176	Ccr7	ENSRNOT00000014163	1.51611	0.0142031
Trpc4	NM_080396	-1.37279	0.0301735	Dlk1	NM_053744	1.51718	0.0167275
Prr19	NM_001173428	-1.37239	0.0162529	Acvr1	NM_024486	1.51979	0.02891
---	ENSRNOT00000069113	-1.37173	0.00478647	RGD1564887	XM_574677	1.52068	0.00624902
LOC100364194	XM_002724633	-1.37171	0.0478319	Fut4	NM_022219	1.52088	0.0339138
Opcml	ENSRNOT00000039146	-1.37107	0.0280768	Col5a2	NM_053488	1.52293	0.00943363
Aqp6	NM_022181	-1.36984	0.0127565	Mgll	ENSRNOT00000066131	1.52745	0.00283809
Letm2	NM_001012158	-1.36919	0.0372322	Ran	ENSRNOT00000001247	1.52875	0.00458373
Kctd4	NM_001109650	-1.36897	0.0315984	Zfhx3	ENSRNOT00000068594	1.52877	0.0387293
---	ENSRNOT00000035949	-1.36885	0.0373481	---	ENSRNOT00000060343	1.53577	0.0372303
Zcchc12	NM_001014065	-1.36817	0.0376653	---	ENSRNOT00000049183	1.54366	0.0391873
Srpk3	NM_184045	-1.36748	0.0221228	Hist1h2bh	NM_001107352	1.54701	0.00839447
LOC681398	XM_002728766	-1.36656	0.0185604	Angpt1	NM_053546	1.54813	0.0477515
---	ENSRNOT00000069864	-1.36653	0.0200907	---	GENSCAN00000032134	1.55311	0.0048277
Ifna2	ENSRNOT00000046931	-1.36634	0.0323982	C1galt1	NM_022950	1.55601	0.00961546
---	ENSRNOT00000069308	-1.36545	0.00736605	Il1r1	ENSRNOT00000019673	1.55637	0.00632216
---	ENSRNOT00000056493	-1.36519	0.0151276	Xpnpep1	ENSRNOT00000033148	1.55752	0.0110198
Mzf1	NM_001108470	-1.36448	0.0361849	Fbln2	ENSRNOT00000009696	1.55783	0.0110682
Kcnip3	NM_032462	-1.36447	0.000331161	Dpysl4	ENSRNOT00000054891	1.56049	0.0495681
F9	NM_031540	-1.36404	0.0278914	Fkbp10	NM_001014120	1.56425	0.0320049
Pcbp3	ENSRNOT00000048701	-1.36357	0.032862	Parva	ENSRNOT00000021671	1.56476	0.0183093
Dlgap1	NM_022946	-1.36248	0.044188	LOC290577	XM_002728376	1.56521	0.0305349
Ypel4	ENSRNOT00000009762	-1.36234	0.0125255	Cyp1b1	ENSRNOT00000067065	1.56579	0.0390657
---	ENSRNOT00000057537	-1.36194	0.0261759	Stat5b	ENSRNOT00000026354	1.56807	0.0164034
---	ENSRNOT00000005684	-1.36174	0.030207	Nptx2	NM_001034199	1.5698	0.00320499
---	ENSRNOT00000063625	-1.36137	0.0294122	Adam15	NM_020308	1.57056	0.0304801
Art3	NM_001012034	-1.36057	0.0023055	Tmed5	NM_001007619	1.57314	0.00769376
Nell1	NM_031069	-1.36056	0.0081982	Stk40	NM_183056	1.57374	0.0136701
Trim45	ENSRNOT00000056150	-1.36035	0.0417801	Plekha2	ENSRNOT00000022097	1.57685	0.00842697
Slc25a25	ENSRNOT00000020596	-1.35843	0.0168063	Stard8	NM_001107849	1.58212	0.0263905
---	ENSRNOT00000063333	-1.35836	0.0147248	Zdbf2	ENSRNOT00000016038	1.58935	0.0424361
Cby1	ENSRNOT00000018787	-1.35743	0.0145756	Eci3	NM_001009275	1.5914	0.0468814
Ccl21	NM_001008513	-1.35738	0.0268871	Atp2a3	ENSRNOT00000064840	1.59263	0.0342889
Mapkbp1	NM_001108589	-1.35695	0.00733909	Adamts1	NM_024400	1.59394	0.0251371
---	ENSRNOT00000070250	-1.3562	0.00415151	---	ENSRNOT00000053050	1.60159	0.0185378
---	ENSRNOT00000007474	-1.35547	0.00195281	Ptprv	NM_033099	1.60673	0.046942
---	ENSRNOT00000042443	-1.35396	0.0390929	---	GENSCAN00000000074	1.6157	0.0164202
---	GENSCAN00000024100	-1.35393	0.0264525	---	ENSRNOT00000009998	1.6231	0.0169262
Frmd3	NM_001106662	-1.35391	0.0212369	Cdkl3	ENSRNOT00000059040	1.62906	0.00264136
Tom1l2	ENSRNOT00000004796	-1.35353	0.0367543	Cflar	NM_001033864	1.62943	0.013607
Opn1mw	NM_053548	-1.35332	0.0200486	LOC688289	ENSRNOT00000027971	1.63037	0.0295053
---	ENSRNOT00000044644	-1.35322	0.02722	Nucb1	ENSRNOT00000028390	1.63183	0.017237
Shank3	ENSRNOT00000047960	-1.35271	0.0153961	Pric285	ENSRNOT00000050626	1.63258	0.0150848
Fmn1	XM_231006	-1.35268	0.0147555	Cdk6	NM_001191861	1.63421	0.029108
RGD1304592	ENSRNOT00000047722	-1.35159	0.0491632	Trim27	NM_001134974	1.6346	0.0499405
Abhd8	NM_001107301	-1.35116	0.0284574	---	FQ230908	1.63739	0.0398756
---	ENSRNOT00000059674	-1.35046	0.0440194	Cryl1	ENSRNOT00000012093	1.63851	0.0236347
Reep6	NM_001013218	-1.34935	0.0328326	Pdgfc	ENSRNOT00000015081	1.63854	0.0078721
RGD1359529	NM_001014193	-1.34933	0.00408848	Afaf	NM_001039345	1.64631	0.0109995
Snca	NM_019169	-1.34915	0.0362138	Unc45b	ENSRNOT00000012605	1.6576	0.0441732
Epc1	BC098858	-1.34906	0.0452796	Itga6	ENSRNOT00000045394	1.66044	0.0299997
Cnga3	ENSRNOT00000059706	-1.34884	0.0410958	Neo1	ENSRNOT00000065980	1.66126	0.0460283
---	ENSRNOT00000005478	-1.34844	0.0312047	Rps6kb1	ENSRNOT00000030212	1.66514	0.025174
---	ENSRNOT00000036963	-1.34825	0.0449823	RGD1563300	ENSRNOT00000032995	1.66576	0.0284422
Itga8	NM_001173972	-1.34819	0.00207089	Grasp	NM_138894	1.66656	0.0310425
---	ENSRNOT00000054361	-1.34796	0.00737696	Tslp	ENSRNOT00000065616	1.66691	0.039726
Olr1063	NM_001000064	-1.34743	0.0199598	Creb3	ENSRNOT00000022132	1.67033	0.0137856
Crtc1	ENSRNOT00000038057	-1.34704	0.029824	Abcg3l1	NM_001004076	1.67165	0.0282365
---	ENSRNOT00000068901	-1.34628	0.0386352	Rbpj	ENSRNOT00000010277	1.67451	0.0168002
---	ENSRNOT00000020661	-1.34552	0.0444929	Irak4	NM_001106791	1.67455	0.0486939
Olr838	NM_001000581	-1.34526	0.0344052	Sntg2	NM_001106720	1.67619	0.00907877
Ppp1r13b	ENSRNOT00000016895	-1.34445	0.0189539	Bhlhe40	ENSRNOT00000009563	1.68036	0.0429253
---	ENSRNOT00000043131	-1.34408	0.0226167	---	FQ218602	1.68318	0.0381088
Zbtb45	NM_001107478	-1.34379	0.0319525	Pla1a	NM_138882	1.68559	0.023987
---	ENSRNOT00000070107	-1.34376	0.0323243	Il6st	ENSRNOT00000046985	1.68685	0.00998706
---	ENSRNOT00000033315	-1.34373	0.0405224	Adamts9	NM_001107877	1.69333	0.0199626
Cnot2	ENSRNOT00000064961	-1.34353	0.035944	Afap1l2	ENSRNOT00000023113	1.69578	0.036397
---	ENSRNOT00000023511	-1.34334	0.00392331	E2f7	NM_001108092	1.6989	0.00218311
Nudt8	XM_003753374	-1.34306	0.044218	---	GENSCAN00000009856	1.70614	0.0336153
---	ENSRNOT00000032720	-1.34258	0.0185371	Arnt	ENSRNOT00000064442	1.70638	0.00861646
LOC304239	BC166500	-1.342	0.0381932	Fbln2	AB074423	1.71662	0.00434465
RGD1559762	XM_219824	-1.34157	0.010584	Acvr1	ENSRNOT00000006963	1.72176	0.0457312
Brp44l	ENSRNOT00000060148	-1.33959	0.049202	Flna	NM_001134599	1.72551	0.0488899
Ptprn2	NM_031600	-1.33932	0.0104852	LOC100365758	ENSRNOT00000060096	1.72803	0.0205852
B3gat1	NM_054003	-1.33912	0.0487154	Arid5a	NM_001034934	1.72966	0.0215845
Sox15	NM_001108830	-1.33903	0.0461317	Nf1	ENSRNOT00000018480	1.73337	0.0193715
Hddc3	NM_001107528	-1.33879	0.0358647	LOC100913039	XM_003752847	1.73997	0.0226608
Pard6g	ENSRNOT00000023801	-1.3374	0.0472608	Tnfrsf11b	NM_012870	1.7516	0.00741912
---	ENSRNOT00000009094	-1.33734	0.0440644	Cysltr1	NM_053641	1.75209	0.0453219
Ppp2r5b	NM_181379	-1.33683	0.0117169	Plaur	ENSRNOT00000018222	1.75543	0.0334492
Upk3b	XM_001077178	-1.33677	0.0185468	---	ENSRNOT00000064761	1.7603	0.0122769
Fbrsl1	XM_222254	-1.33658	0.0362412	Tle1	ENSRNOT00000058906	1.77706	0.0230067
---	ENSRNOT00000028956	-1.33588	0.0369643	---	ENSRNOT00000050687	1.78802	0.0222965
Lix1	NM_001106214	-1.33587	0.0346908	Egr3	NM_017086	1.79599	0.0305987
Olr372	NM_001001048	-1.33514	0.0124861	---	ENSRNOT00000068074	1.79677	0.0498228
---	GENSCAN00000032013	-1.33501	0.0413138	Fn1	NM_019143	1.80132	0.0108923
Cldn15	ENSRNOT00000001923	-1.33425	0.0423487	---	ENSRNOT00000057016	1.80626	0.0331633
---	ENSRNOT00000032795	-1.33417	0.0444197	Batf3	NM_021865	1.80905	0.033586
Fat4	NM_001191705	-1.33355	0.036023	---	ENSRNOT00000048799	1.83625	0.00169357
---	ENSRNOT00000070356	-1.33316	0.0290355	Slc14a1	ENSRNOT00000022598	1.84865	0.0108039
Cabp1	NM_133529	-1.3326	0.0252696	Ncan	NM_031653	1.8517	0.0186286
Kremen1	NM_053649	-1.33238	0.022076	---	ENSRNOT00000052610	1.86194	0.0438824
Peli3	NM_001127542	-1.33166	0.034746	Ccbl1	ENSRNOT00000021865	1.87053	0.0441542
---	ENSRNOT00000060385	-1.33164	0.0490694	Padi3	ENSRNOT00000009230	1.87352	0.0147094
Opcml	M88709	-1.33152	0.00891204	Scg2	NM_022669	1.87607	0.0440801
Kcna2	NM_012970	-1.3315	0.0424812	---	ENSRNOT00000060153	1.87663	0.0317222
Adamtsl5	NM_001108071	-1.33019	0.0325006	---	ENSRNOT00000053992	1.88222	0.0452232
Cpt1c	NM_001034925	-1.33018	0.0415427	Ecel1	ENSRNOT00000066113	1.88875	0.0445713
Sptbn2	NM_019167	-1.33	0.0130928	Rpe	ENSRNOT00000050635	1.89642	0.0221415
Tmc2	ENSRNOT00000009323	-1.32945	0.0303648	Atp1a4	ENSRNOT00000047403	1.90281	0.0155215
Defb38	NM_001037552	-1.32897	0.00989999	---	ENSRNOT00000053940	1.90528	0.0425639
---	ENSRNOT00000043647	-1.3289	0.0224624	Bmx	ENSRNOT00000005181	1.92484	0.0220437
Ghsr	NM_032075	-1.32814	0.00895482	Emp1	NM_012843	1.93264	0.039933
Sorcs3	NM_001106367	-1.32772	0.0312464	Rhoq	NM_053522	1.93393	0.0263939
---	ENSRNOT00000015302	-1.32767	0.0155971	---	ENSRNOT00000021226	1.93849	0.0240322
RGD1305158	NM_001201374	-1.32696	0.0355726	Rasl10a	ENSRNOT00000011954	1.93974	0.0201525
---	ENSRNOT00000068095	-1.32678	0.0451463	Ednra	DQ839233	1.94991	0.0342599
---	GENSCAN00000010142	-1.32624	0.0169388	Serpina3n	ENSRNOT00000014073	1.9554	0.0330051
Sh3bgrl2	NM_001137647	-1.3259	0.0146562	---	ENSRNOT00000035902	1.9561	0.0232627
---	ENSRNOT00000065742	-1.32586	0.0145824	Pim1	NM_017034	1.97047	0.00529821
Mrgpre	NM_001002288	-1.32533	0.00408209	---	GENSCAN00000028492	1.97325	0.0469572
Sult2b1	ENSRNOT00000067430	-1.32516	0.0247863	Bmp1	AB012139	1.98157	0.00111699
RGD621098	ENSRNOT00000020003	-1.32414	0.0194484	Gpr161	ENSRNOT00000067745	1.99211	0.000703423
Olr545	NM_001001053	-1.32409	0.0135272	Itga7	NM_030842	1.99479	0.0159191
Ovol1	NM_001107572	-1.32406	0.0490328	Tmem43	ENSRNOT00000010895	1.99696	0.0357734
Abcg4	NM_001106816	-1.32381	0.0379996	Angpt2	NM_134454	1.9983	0.0454248
---	ENSRNOT00000028045	-1.32359	0.0219695	Aven	ENSRNOT00000008664	2.0049	0.0181597
Pcbd1	NM_001007601	-1.3235	0.0481295	Melk	NM_001108662	2.01093	0.0247763
---	ENSRNOT00000070702	-1.32348	0.0325363	Igsf9b	XM_001054496	2.01102	0.0396657
RGD1305110	ENSRNOT00000007323	-1.32285	0.0428082	Myh9	NM_013194	2.01983	0.0492131
---	ENSRNOT00000070106	-1.32283	0.0319715	Egr3	BC097334	2.02039	0.0141351
---	FQ229946	-1.32228	0.00478084	LOC688452	ENSRNOT00000059760	2.02318	0.0168758
Esyt3	FQ211602	-1.32199	0.0266088	Baz1a	NM_001170568	2.0278	0.00834639
Pcdh19	NM_001169129	-1.32187	0.0242361	Nrp1	NM_145098	2.02813	0.0308351
Aldh5a1	ENSRNOT00000050919	-1.32182	0.0456322	LOC100364844	ENSRNOT00000025380	2.04611	0.0428137
Filip1	NM_145682	-1.32177	0.0216405	Rbp1	NM_012733	2.04809	0.00625244
LOC100362477	XM_003752923	-1.3217	0.0153394	Far1	ENSRNOT00000019132	2.04996	0.0145425
Mir465	NR_032762	-1.3215	0.0285557	Tpbg	NM_031807	2.05234	0.0398283
LOC100362563	XR_086023	-1.32074	0.0035873	Eif4g3	ENSRNOT00000067631	2.07283	0.0476088
Ptprh	NM_001191945	-1.32045	0.0156708	---	GENSCAN00000044016	2.08516	0.0271229
Fjx1	NM_001108955	-1.32043	0.0132685	Tulp4	ENSRNOT00000046285	2.12958	0.0451979
Gjd2	NM_019281	-1.31989	0.0347759	---	GENSCAN00000038922	2.14557	0.020844
---	ENSRNOT00000062873	-1.31966	0.0381916	Tnnt1	NM_134388	2.14703	0.0140593
Cbs	NM_012522	-1.3196	0.0102055	Dmkn	NM_001173357	2.15131	0.0111279
Odf2l	NM_001134708	-1.31921	0.0254976	Rras	NM_001108481	2.16424	0.0382506
---	ENSRNOT00000069329	-1.31851	0.0429099	Ifitm2	NM_030833	2.17835	0.0191612
Fam81b	ENSRNOT00000036547	-1.31801	0.048577	Egr3	ENSRNOT00000024067	2.20054	0.00685416
Gli1	NM_001191910	-1.31778	0.0327554	---	ENSRNOT00000070770	2.20875	0.0362605
Gabrb1	NM_012956	-1.31775	0.0346039	Sstr2	NM_019348	2.27998	0.00895235
Olr327	NM_001000249	-1.31743	0.0493002	Stat6	ENSRNOT00000039306	2.2906	0.0420234
Olr1617	NM_001000839	-1.31727	0.0124714	Vdr	NM_017058	2.29649	0.0326282
---	ENSRNOT00000063404	-1.31717	0.0437705	---	ENSRNOT00000068118	2.4	0.000963962
LOC100365005	ENSRNOT00000049666	-1.31704	0.0228284	Slc16a5	NM_001109568	2.40284	0.00938872
Olr51	NM_001001021	-1.31678	0.0149041	Ccdc23	ENSRNOT00000066169	2.43891	0.0461981
Usp30	NM_001107153	-1.3165	0.0125036	Letmd1	BC159426	2.46724	0.0153647
Zfp316	NM_001107121	-1.31637	0.0301653	Hcrtr1	NM_013064	2.47215	0.0423139
---	ENSRNOT00000069649	-1.31637	0.0294176	---	ENSRNOT00000057617	2.48173	0.0464951
RGD1311612	NM_001177684	-1.31635	0.0248487	Tgfb1	NM_021578	2.4958	0.0417337
Ankrd1	NM_013220	-1.31612	0.01622	Osbpl6	ENSRNOT00000014659	2.543	0.0113681
LOC689914	XM_003754079	-1.31522	0.04648	Tfap2a	ENSRNOT00000041960	2.54301	0.0192018
---	ENSRNOT00000062870	-1.31414	0.0309451	Th	NM_012740	2.55356	0.0136308
Matk	NM_021859	-1.31326	0.0326928	Prkcd	NM_133307	2.55498	0.047218
Fam189b	ENSRNOT00000027828	-1.31283	0.0328487	---	ENSRNOT00000042850	2.56921	0.000453301
Tmem130	NM_001170399	-1.31264	0.00316689	Met	ENSRNOT00000009662	2.57215	0.0112797
Gas7	NM_053484	-1.3121	0.00181549	Serpine1	NM_012620	2.61987	0.0110202
LOC100365525	ENSRNOT00000058250	-1.31164	0.0336277	Pvrl3	ENSRNOT00000002970	2.64081	0.0017572
C2cd4d	NM_001108558	-1.31097	0.0473622	Nr1h3	ENSRNOT00000018154	2.67588	0.0361161
Lin7a	ENSRNOT00000006083	-1.31068	0.0261568	Carkd	ENSRNOT00000065043	2.69624	0.0347686
Tomm40b	NM_001083338	-1.31053	0.0335939	---	FQ232759	2.76548	0.00820159
Mpp2	NM_053513	-1.31023	0.0169939	LOC300303	ENSRNOT00000064744	2.89472	0.0374228
Mmp23	NM_053606	-1.31001	0.0240853	Hspb1	NM_031970	2.93565	0.0332339
RGD1563425	NM_001109059	-1.30954	0.005309	---	ENSRNOT00000052451	2.94578	0.000578825
Adam4	NM_020305	-1.30946	0.019483	RGD1561445	XM_001062216	2.94799	0.00608294
---	ENSRNOT00000010609	-1.30944	0.0370008	Dpysl4	ENSRNOT00000029587	2.96487	0.0123563
Fahd2a	NM_001134834	-1.30884	0.0124556	Pla2r1	ENSRNOT00000065861	2.97606	0.025155
Fbxl2	XM_343495	-1.30865	0.0304119	Arap3-ps1	XM_003753045	3.02406	0.0362017
Car6	NM_001134841	-1.30786	0.00927399	Itga7	X74293	3.12598	0.0409056
LOC100360244	NM_001177863	-1.30785	0.0491727	LOC100362296	ENSRNOT00000055513	3.15793	0.021557
Syngr3	NM_001106985	-1.30735	0.0329515	---	GENSCAN00000034067	3.17425	0.0301127
LOC100364099	ENSRNOT00000012684	-1.30668	0.0412245	Gpr161	ENSRNOT00000004104	3.21333	0.0272073
Slc7a8	NM_053442	-1.30645	0.0363945	Chd5	ENSRNOT00000067364	3.34653	0.0251194
Tex28	NM_001191103	-1.30632	0.0423179	Fermt2	ENSRNOT00000066882	3.39979	0.0158595
---	ENSRNOT00000001661	-1.30627	0.00463247	Pdyn	NM_019374	3.44501	0.000924903
Gria2	NM_017261	-1.30624	0.0475052	---	GENSCAN00000026466	3.44898	0.0390807
L3mbtl1	ENSRNOT00000063906	-1.30621	0.0296322	Sh2d1b	XM_001076754	3.54149	0.0459746
LOC685482	ENSRNOT00000047100	-1.30574	0.0428053	B3gnt5	NM_053932	3.54808	0.00298205
---	ENSRNOT00000046239	-1.30547	0.0109177	Aox3l1	ENSRNOT00000067443	3.56902	0.0383972
Cdr2l	ENSRNOT00000035865	-1.30505	0.0447864	Afaf	ENSRNOT00000029441	3.9169	0.0470649
---	ENSRNOT00000032671	-1.30496	0.00539963	Rnf213	XM_001081768	4.02183	0.0438675
---	ENSRNOT00000004178	-1.30461	0.0473277	Ikzf1	ENSRNOT00000006129	4.25503	0.00641113
Nlrp6	NM_134375	-1.30456	0.0119523	Msh4	ENSRNOT00000014106	4.50228	0.0173668
Taar9	NM_175602	-1.30454	0.029583	RGD1566006	XM_577240	5.32562	0.0226958
Slc39a4	NM_001077669	-1.30262	0.040133	Timp1	NM_053819	6.26243	0.0126974
Cacna1e	NM_019294	-1.30256	0.00948874	Trh	NM_013046	8.93549	0.000760138
Crmp1	NM_012932	-1.30194	0.0474553	Trh	ENSRNOT00000015944	9.33408	0.000451989
---	ENSRNOT00000035387	-1.30153	0.0128654
---	ENSRNOT00000037615	-1.30144	0.0461663
Sp4	ENSRNOT00000007625	-1.30111	0.0359093
Ndrg4	AY217030	-1.30065	0.00604732
LOC100362690	HQ840742	-1.30064	0.0162145
RGD1561730	XM_003752573	-1.3001	0.0172831
---	ENSRNOT00000070024	-1.30007	0.00426057
Wdr73	NM_001107525	-1.29996	0.00767595
---	ENSRNOT00000067061	-1.29984	0.0362519
---	ENSRNOT00000069336	-1.29974	0.0323548
Olr598	NM_001000332	-1.29962	0.0378496
Odf3b	NM_001191992	-1.29903	0.0251528
---	ENSRNOT00000061186	-1.29821	0.0220406
LOC100365656	ENSRNOT00000056919	-1.29779	0.0291752
F11	NM_001047848	-1.29749	0.0465262
Cacna1b	NM_001195199	-1.29737	0.0243556
---	ENSRNOT00000000136	-1.29711	0.0171474
---	ENSRNOT00000027893	-1.29711	0.00712383
Scn8a	NM_019266	-1.29693	0.0491384
Slc6a15	NM_172321	-1.29657	0.047344
Plcxd2	NM_001134481	-1.29654	0.0292125
---	ENSRNOT00000039741	-1.2964	0.031097
Gabra1	NM_183326	-1.29605	0.0240986
---	ENSRNOT00000062817	-1.29602	0.0149548
Srpx2	NM_001108243	-1.29577	0.0263046
RGD1309170	NM_001134579	-1.29561	0.0129067
Adam3a	ENSRNOT00000066720	-1.29556	0.0421936
---	ENSRNOT00000059552	-1.29525	0.0322291
Apbb1	NM_080478	-1.29522	0.00248943
Dcdc5	NM_001114621	-1.29488	0.0419126
Rnf11l	XM_237327	-1.29468	0.00917982
Pax4	NM_031799	-1.29463	0.0127355
LOC100361607	XM_002729069	-1.29457	0.0119154
Sgpp2	NM_001191811	-1.29443	0.0461541
---	ENSRNOT00000055994	-1.29426	0.0127121
Tfap4	NM_001108267	-1.29376	0.00877862
RGD1565679	XM_234016	-1.29349	0.040842
---	ENSRNOT00000041132	-1.29345	0.0221759
---	ENSRNOT00000022790	-1.29318	0.0341692
Klk10	NM_001004100	-1.29316	0.0264959
Hs3st3a1	NM_001172067	-1.29278	0.0258445
---	ENSRNOT00000065826	-1.2927	0.0120657
Asah2	NM_053646	-1.29261	0.0157353
Atxn7l3	XM_213493	-1.29226	0.0239029
Irgc	NM_001014016	-1.29224	0.0119735
Pglyrp4	NM_001191708	-1.29206	0.0398934
Exosc3	NM_001107936	-1.29151	0.0285007
---	ENSRNOT00000062866	-1.29132	0.00121383
Dab2ip	NM_138710	-1.29085	0.0366482
---	ENSRNOT00000069517	-1.29065	0.0267053
Camkv	NM_024000	-1.29043	0.0448438
RGD1560891	XM_002727570	-1.28921	0.0134012
Jmjd7	NM_001114656	-1.28894	0.0243052
---	ENSRNOT00000069415	-1.28803	0.0314518
Ezh1	NM_001107051	-1.2877	0.00513031
---	GENSCAN00000018870	-1.28743	0.032975
Cldn2	NM_001106846	-1.28737	0.012277
---	GENSCAN00000007352	-1.28666	0.0376849
Phf21b	ENSRNOT00000046327	-1.28636	0.0136711
Chrm2	ENSRNOT00000015863	-1.28632	0.0235671
Pdxp	NM_001135819	-1.28626	0.0363607
Rlbp1	NM_001106274	-1.28607	0.0304059
Fadd	ENSRNOT00000028302	-1.28547	0.0268329
Lrrc16b	BC083918	-1.28478	0.00974709
Inhbe	NM_031815	-1.28366	0.0339338
Naglt1	NM_176080	-1.28361	0.0446362
Fbxl16	NM_001009504	-1.28343	0.0369179
Bzw2	ENSRNOT00000007414	-1.28307	0.00568935
---	ENSRNOT00000014120	-1.28273	0.045284
Hook2	NM_001100562	-1.28216	0.0368167
Gria3	NM_032990	-1.28211	0.0302869
RGD1305664	BC107933	-1.28161	0.019282
Prr14	ENSRNOT00000055002	-1.28022	0.0212081
---	ENSRNOT00000061415	-1.27999	0.00606774
RGD1307155	BC100622	-1.27968	0.0474655
Gprasp1	NM_134386	-1.27923	0.0393544
Glyat	NM_001009648	-1.27912	0.00946944
---	ENSRNOT00000063423	-1.27897	0.0424724
Slc7a13	NM_001012100	-1.27888	0.0308264
Gnao1	NM_017327	-1.27875	0.016616
Ncoa6	AF228043	-1.27854	0.0295495
Saa4	ENSRNOT00000039185	-1.27845	0.0186404
Caln1	NM_001077201	-1.27832	0.00675179
LOC100364673	NM_001177905	-1.27771	0.0447737
---	ENSRNOT00000027298	-1.27766	0.0290788
Sdr9c7	AY044435	-1.27765	0.0419143
---	ENSRNOT00000068143	-1.2776	0.0358388
Fn3k	ENSRNOT00000054915	-1.2769	0.0390879
---	ENSRNOT00000039027	-1.27685	0.00720649
---	ENSRNOT00000059229	-1.27624	0.0482578
---	ENSRNOT00000001814	-1.27598	0.019601
Srp72	NM_001170601	-1.2752	0.0475838
Mir483	NR_032112	-1.27474	0.0487847
Atg13	FQ217242	-1.27459	0.0329203
---	ENSRNOT00000062799	-1.27455	0.0176895
Sap130	ENSRNOT00000022761	-1.27366	0.0261716
---	ENSRNOT00000045058	-1.27352	0.0355829
Vom1r46	NM_001008939	-1.27332	0.0392366
Fv1	NM_001014018	-1.27301	0.0402383
Mybph	BC061993	-1.27299	0.0153299
Itm2c	NM_001009674	-1.27297	0.00457578
Nup93	NM_001011925	-1.27248	0.0453305
Dlx3	NM_001105832	-1.2721	0.00905771
Cep41	NM_001025770	-1.27209	0.0280964
---	ENSRNOT00000064086	-1.27197	0.00466945
RGD1309586	NM_001108858	-1.27185	0.0167138
Dnai1	NM_001024342	-1.27156	0.0214709
RGD1562397	ENSRNOT00000044756	-1.27125	0.0431094
Gcm2	NM_001106105	-1.27072	0.00980301
---	ENSRNOT00000069439	-1.27066	0.0406267
Mir351	NR_031796	-1.27032	0.00203397
Rims2	NM_145881	-1.26998	0.0348493
Scn2b	NM_012877	-1.26968	0.0370894
Ppp1r26	XM_003753690	-1.26965	0.0353186
LOC100362065	ENSRNOT00000067405	-1.26942	0.00348806
---	ENSRNOT00000026030	-1.26884	5.82689e-05
---	ENSRNOT00000056976	-1.2687	0.0361972
Abhd10	NM_001123352	-1.26839	0.0234698
L3mbtl2	NM_001033695	-1.26817	0.00994821
RGD1308772	ENSRNOT00000013780	-1.2677	0.00613663
Rufy2	NM_001168586	-1.26744	0.0214608
Sds	NM_053962	-1.26743	0.00468293
Cd47	ENSRNOT00000002687	-1.26607	0.0423295
Plin5	NM_001134637	-1.26566	0.0423833
Zfp606	XM_218283	-1.26553	0.0464104
Rogdi	NM_001024864	-1.26551	0.0432584
Syngap1	NM_181092	-1.26445	0.0241318
Aldh3a1	ENSRNOT00000003182	-1.26444	0.0318515
Pcdh9	NM_001191688	-1.26407	0.00915481
Erp27	NM_001106625	-1.26312	0.0269372
Sorl1	NM_053519	-1.26273	0.0109876
---	ENSRNOT00000058121	-1.2623	0.013198
Calm2	ENSRNOT00000064679	-1.26218	0.00238232
---	GENSCAN00000025430	-1.26216	0.0284673
---	GENSCAN00000003390	-1.26215	0.0431935
Muc19	XM_003750400	-1.26181	0.00587583
Olr1222	NM_001000440	-1.26141	0.0396857
Tmem79	NM_001033896	-1.26114	0.0131091
Rdh10	NM_181478	-1.26082	0.0353369
---	ENSRNOT00000027014	-1.25982	0.0389337
Crhr2	NM_022714	-1.25965	0.035291
---	GENSCAN00000001131	-1.25956	0.0206238
Pogz	NM_001107693	-1.25923	0.000905961
Hcfc1r1	NM_001185047	-1.259	0.0147687
Wnk2	FQ212843	-1.25862	0.029417
---	ENSRNOT00000055411	-1.2585	0.0353089
F12	NM_001014006	-1.2581	0.0329747
LOC365559	XR_146799	-1.25708	0.0452187
Ldoc1l	XM_001078075	-1.2564	0.0101089
Samd7	NM_001191703	-1.25528	0.036519
Zmat3	ENSRNOT00000013858	-1.25519	0.00185925
Rmnd5a	ENSRNOT00000038912	-1.25505	0.0288053
---	ENSRNOT00000061868	-1.25466	0.0313919
---	ENSRNOT00000057958	-1.25441	0.0139856
LOC100363412	ENSRNOT00000064810	-1.25436	0.010045
Chp2	ENSRNOT00000025832	-1.25423	0.0463504
---	ENSRNOT00000070491	-1.25342	0.0144878
Fbxw10	ENSRNOT00000050426	-1.25339	0.0178579
Trim2	NM_001108552	-1.25298	0.0409376
Sez6	NM_001105754	-1.25288	0.0131511
Epb49	NM_001108385	-1.25287	0.0230876
Micalcl	NM_182669	-1.25282	0.0417022
Cyp2d4	NM_138515	-1.25261	0.00895027
Vstm5	NM_001144870	-1.25213	0.0381765
Nek1	ENSRNOT00000043100	-1.25177	0.0270118
Epha10	ENSRNOT00000056496	-1.25155	0.0107578
Gba2	NM_001013091	-1.25129	0.0142548
---	ENSRNOT00000069423	-1.25107	0.0250098
Ralyl	NM_001024978	-1.25092	0.0216218
C1qtnf4	NM_001107745	-1.25088	0.0024704
---	ENSRNOT00000070409	-1.2506	0.00757824
Mrap	NM_001135834	-1.2499	0.0496809
Zbtb4	XM_220612	-1.24985	0.0182623
Slc25a22	NM_001014027	-1.24985	0.0412883
Atp6v0e2	NM_001002253	-1.24839	0.040856
Aldoa	ENSRNOT00000032264	-1.2482	0.0215427
Cpn1	ENSRNOT00000018221	-1.24757	0.026565
RGD1565469	NM_001109340	-1.24746	0.0471725
---	GENSCAN00000032811	-1.24703	0.0172866
Epha7	NM_134331	-1.24658	0.0437508
---	ENSRNOT00000041763	-1.24626	0.0046617
Plekha6	ENSRNOT00000060828	-1.24584	0.0198423
Kcnc1	NM_012856	-1.24568	0.0422051
LOC364653	XM_001056850	-1.24547	0.0308042
LOC100362696	XM_002730243	-1.24485	0.017207
LOC100362817	XM_002727745	-1.24464	0.0166894
Maz	NM_001110319	-1.2441	0.00120473
---	ENSRNOT00000038558	-1.24388	0.041379
Traip	NM_001109004	-1.24326	0.04581
LOC499602	NM_001025039	-1.24317	0.0422618
Ttc4	NM_001013214	-1.24299	0.0273344
Pcdh1	ENSRNOT00000026324	-1.24242	0.00966683
Ltc4s	ENSRNOT00000004359	-1.24183	0.0219667
Slc45a2	NM_001107653	-1.24175	0.0157631
Adcy2	NM_031007	-1.24161	0.0188241
Olr125	NM_001000740	-1.2416	0.0330979
Olr213	NM_001000735	-1.24105	0.0388446
Gstm7	ENSRNOT00000025689	-1.24097	0.042273
Kif9	NM_001192000	-1.24095	0.00342909
Pdzd9	NM_001024777	-1.24085	0.0187829
Rab6b	NM_001108775	-1.24074	0.00581965
Fam178b	NM_001122658	-1.2407	0.0456976
Olr158	NM_001000548	-1.24021	0.0462977
Camta1	NM_001195559	-1.24011	0.00889084
LOC100361300	ENSRNOT00000039466	-1.23983	0.000479006
Mir17-2	NR_032265	-1.23853	0.0202018
---	ENSRNOT00000069407	-1.23821	0.0222577
---	ENSRNOT00000069127	-1.2381	0.0409609
Scn11a	NM_019265	-1.23802	0.0482863
Apba1	NM_031779	-1.23795	0.0452341
Olr1106	NM_001000423	-1.23739	0.00883457
Akap3	NM_001005557	-1.23697	0.0030546
Nanog	NM_001100781	-1.23603	0.0488759
RGD1560324	NM_001106436	-1.23578	0.0209997
Sorbs2	NM_053770	-1.23561	0.0459894
---	ENSRNOT00000063405	-1.23555	0.0429575
Aqp7	NM_019157	-1.23539	0.0115872
Mut	XM_001067239	-1.23526	0.0146324
Mmp17	NM_001105925	-1.2345	0.0300985
Ripply1	XM_001058466	-1.23425	0.0348948
R3hdm1	NM_001134867	-1.23423	0.023275
Dnm1	NM_080689	-1.23413	0.00271986
Epha5	NM_001169137	-1.23386	0.0205062
---	ENSRNOT00000055887	-1.2332	0.0124659
RGD1302996	NM_213610	-1.23318	0.00900331
Rad21l1	ENSRNOT00000055455	-1.2325	0.0308242
LOC288913	ENSRNOT00000003785	-1.23235	0.0316433
Sun2	FQ224496	-1.23171	0.0403953
---	ENSRNOT00000069513	-1.23163	0.0241275
---	ENSRNOT00000065009	-1.23137	0.0466925
Vit	ENSRNOT00000006360	-1.23113	0.0458003
Olr717	NM_001000621	-1.23109	0.0158039
Serpinf2	NM_001011892	-1.23064	0.0481427
Gabrg1	NM_080586	-1.2304	0.0445378
---	ENSRNOT00000062931	-1.22998	0.0254412
---	ENSRNOT00000069935	-1.22995	0.027528
Polrmt	NM_001106766	-1.22954	0.0182401
---	ENSRNOT00000053240	-1.2295	0.0339253
---	ENSRNOT00000063020	-1.22945	0.0392194
Cds2	NM_053643	-1.22928	0.0285671
---	ENSRNOT00000068111	-1.22894	0.0320478
---	ENSRNOT00000070292	-1.22891	0.00836687
---	ENSRNOT00000026728	-1.22851	0.0466769
Tia1	NM_001012096	-1.22847	0.0424717
---	ENSRNOT00000063168	-1.22821	0.041091
Slc10a1	NM_017047	-1.22813	0.0447227
LOC100360373	ENSRNOT00000036258	-1.22812	0.0114594
Rnft2	NM_001107144	-1.22773	0.0237536
---	ENSRNOT00000062528	-1.22753	0.0249295
---	ENSRNOT00000070649	-1.22749	0.0255074
Pgbd5	NM_001106198	-1.22667	0.0347333
Dzip1	BC089964	-1.22659	0.0494694
Sphkap	NM_001127492	-1.22645	0.0293635
Fshr	NM_199237	-1.22634	0.0430682
Rcor2	NM_001013994	-1.2262	0.0234015
Ptprs	NM_019140	-1.22585	0.00309826
---	ENSRNOT00000011199	-1.22527	0.049522
Fndc5	AF529211	-1.22526	0.0472236
LOC100364455	ENSRNOT00000066265	-1.22521	0.0415991
---	ENSRNOT00000049690	-1.22512	0.00927512
Zfp278	BC098801	-1.22494	0.0036771
Mettl7b	NM_001024276	-1.2248	0.00848364
---	ENSRNOT00000054017	-1.22427	0.0373069
Sestd1	NM_001134514	-1.22372	0.0250818
Flcn	NM_199390	-1.22363	0.00317928
Ppl	NM_001106976	-1.22362	0.0161416
Ehbp1	XM_001056688	-1.22348	0.00850931
RGD1559896	NM_001109134	-1.22348	0.00986878
Sipa1l3	ENSRNOT00000038929	-1.22333	0.0362988
RGD1306556	XM_001080521	-1.2231	0.0242309
Lsamp	NM_017242	-1.22304	0.0074989
Hsf4	NM_001106177	-1.22229	0.0429147
---	ENSRNOT00000029968	-1.2216	0.0158138
---	ENSRNOT00000063631	-1.22149	0.0250728
Lrrc73	NM_001024360	-1.22069	0.0406895
Mcpt4	NM_019321	-1.21826	0.0112109
Ttll10	NM_001170533	-1.21728	0.0203489
Colec12	NM_001025721	-1.21714	0.0104969
Pygo2	ENSRNOT00000028052	-1.21707	0.0183453
---	ENSRNOT00000002790	-1.21701	0.0449035
Lrriq1	XM_001080693	-1.21628	0.0497402
Gstm1	ENSRNOT00000047139	-1.21625	0.00622389
Irak1	NM_001127555	-1.21533	0.00466255
Plekha5	NM_139340	-1.21515	0.0115936
Ern2	NM_001108919	-1.21422	0.0207417
---	ENSRNOT00000063135	-1.21348	0.0482318
Tmod2	NM_031613	-1.21341	0.0115113
Sned1	NM_001167842	-1.2131	0.0368932
Myo18b	XM_239684	-1.21306	0.0210056
---	GENSCAN00000034664	-1.21303	0.0254042
RGD1562012	NM_001173471	-1.21257	0.0426502
---	ENSRNOT00000062269	-1.2119	0.00265394
Pnpla3	BC161881	-1.21183	0.0250292
Mau2	NM_001106077	-1.21112	0.0196183
---	ENSRNOT00000063296	-1.21112	0.0365572
Mcu	NM_001106398	-1.21101	0.0251354
Olr1654	NM_021860	-1.21042	0.00553974
Mfsd2a	NM_001106683	-1.20997	0.0242723
Serp2	NM_001109104	-1.20994	0.00419216
LOC689257	ENSRNOT00000058586	-1.20967	0.0174164
Gli3	NM_080405	-1.20956	0.017444
---	GENSCAN00000030745	-1.20911	0.00596145
Ptx4	XM_001059245	-1.20795	0.0194506
Ppapdc2	NM_001034854	-1.20661	0.0267063
Lrrc43	NM_001170396	-1.20577	0.00530507
Atrip	NM_001106859	-1.20567	0.0255648
Lrrc63	NM_001024803	-1.20512	0.00602232
RGD1561149	NM_001134629	-1.20499	0.0429032
RGD1359529	BC085888	-1.20485	0.0409979
Fgf15	NM_130753	-1.20437	0.037948
Dlc1	NM_001127446	-1.20406	0.0487877
LOC100125385	ENSRNOT00000051754	-1.2035	0.000614939
Prkcz	NM_022507	-1.20314	0.0489769
Acvr2b	NM_031554	-1.20272	0.0489856
Arntl	NM_024362	-1.20267	0.0205602
---	ENSRNOT00000044086	-1.20264	0.0346777
---	ENSRNOT00000062459	-1.20249	0.00613612
Lipt1	NM_001108212	-1.20244	0.0014175
Clstn1	NM_001007092	-1.20243	0.0128066
RGD1306151	NM_001108652	-1.20212	0.0021615
Bsn	NM_019146	-1.20188	0.0412866
Orm1	NM_053288	-1.20138	0.018179
---	ENSRNOT00000029013	-1.20108	0.0256659
LOC683849	ENSRNOT00000029319	-1.201	0.000597569
Rtn3	NM_080909	-1.20086	0.0131587
Dusp23	ENSRNOT00000030449	-1.20006	0.0103484
