# Supplementary material for: Antidyskinetic Effects of MEK Inhibitor Are Associated with Multiple Neurochemical Alterations in the Striatum of Hemiparkinsonian Rats
Source: Front Neurosci. 2017 Mar 9;11:112. doi: 10.3389/fnins.2017.00112 (PMC5343040; doi:10.3389/fnins.2017.00112)
Supplement: Supplementary Table 3 — Gene list of LID + Vehicle vs. LID. [file Table3.XLSX]

## Sheet: Sheet1
Table 3 Gene list of LID+Vehicle vs LID
Gene Symbol	mRNA Accession	fold change	p-values	Gene Symbol	mRNA Accession	fold change	p-values
---	GENSCAN00000037505	-5.77148	0.0213367	Gsx2	ENSRNOT00000003080	1.20125	0.00623564
Aox3l1	ENSRNOT00000067443	-3.58001	0.0413028	Tmem88	NM_001128155	1.20216	0.0389895
Vps53	ENSRNOT00000056287	-3.47423	0.0356297	Tchh	XM_227373	1.20318	0.0250691
Kctd15	ENSRNOT00000028698	-2.95638	0.0153916	Odf2l	NM_001134708	1.20364	0.0426706
LOC690507	XM_001074644	-2.91136	0.0471959	---	ENSRNOT00000055109	1.2041	0.0220749
Abr	ENSRNOT00000056076	-2.75579	0.03904	Ptpn13	NM_001100789	1.20474	0.0128066
Cpped1	ENSRNOT00000020422	-2.50948	0.019484	---	GENSCAN00000028272	1.2055	0.019261
Svip	ENSRNOT00000056024	-2.46216	0.0301207	---	ENSRNOT00000042834	1.20658	0.00423337
Eif4g3	ENSRNOT00000067631	-2.46191	0.025053	Gli1	NM_001191910	1.20694	0.00084751
Nr2c1	ENSRNOT00000009578	-2.41688	0.0495608	---	ENSRNOT00000034270	1.20727	0.0265573
---	ENSRNOT00000040498	-2.39694	0.035802	Dlgap4	ENSRNOT00000037177	1.20906	0.0338294
Nr1h3	ENSRNOT00000018154	-2.32059	0.0256458	Krt7	ENSRNOT00000010660	1.20983	0.0365424
---	GENSCAN00000042026	-2.30874	0.0432301	---	ENSRNOT00000000136	1.21073	0.0415347
Ccdc147	XM_003749139	-2.30155	0.0026509	LOC100362940	XM_002729253	1.21091	0.00562733
Pign	ENSRNOT00000066881	-2.23488	0.0259849	Nab2	NM_001134874	1.21117	0.0442279
---	ENSRNOT00000031082	-2.19904	0.0271929	---	ENSRNOT00000063192	1.21198	0.0192151
Timm13	ENSRNOT00000026648	-2.16418	0.0439642	Ces2a	NM_144743	1.21275	0.049681
---	ENSRNOT00000058285	-2.13819	0.0269338	Phlda3	NM_001012206	1.21294	0.0267942
Padi3	ENSRNOT00000009230	-2.12166	0.00315844	Mblac1	NM_001024996	1.21515	0.0210973
Aldh4a1	ENSRNOT00000025000	-2.1177	0.00187056	Arl5c	NM_001109046	1.21633	0.0369908
Pik3cd	ENSRNOT00000064720	-2.10925	0.00586259	Amd1	ENSRNOT00000000715	1.217	0.0415179
LOC100363769	XM_002727611	-2.06678	0.0378214	Slc25a37	NM_001013996	1.21792	0.0417991
Dlg2	ENSRNOT00000055401	-2.06113	0.0249534	LOC100910200	XM_003751709	1.21808	0.0499898
Ttbk2	ENSRNOT00000006019	-2.05573	0.0158482	---	ENSRNOT00000054639	1.21932	0.0417606
Rhbg	ENSRNOT00000026396	-2.02569	0.0281063	Vps4a	ENSRNOT00000027607	1.22303	0.0274716
Ppp2r2d	ENSRNOT00000023139	-2.02144	0.0455606	RGD1560527	XM_001055752	1.22323	0.0287948
Cog7	ENSRNOT00000025400	-2.00802	0.0495729	Olah	NM_022705	1.22378	0.00236903
Nostrin	ENSRNOT00000067161	-2.0009	0.0344987	---	ENSRNOT00000052981	1.22386	0.00936903
Ano10	ENSRNOT00000035371	-1.98645	0.0443725	Il9	NM_001105747	1.22431	0.0194747
Bmx	ENSRNOT00000005181	-1.9856	0.0131155	---	ENSRNOT00000003498	1.22438	0.00197529
Vom2r57	ENSRNOT00000047547	-1.96988	0.0217268	Lhx5	NM_139036	1.2252	0.0232647
---	GENSCAN00000013181	-1.93749	0.0460427	---	ENSRNOT00000069268	1.2253	0.0441836
Adamts3	ENSRNOT00000060464	-1.89428	0.0240186	Wnk1	NM_001199095	1.22563	0.00908557
Rcn2	ENSRNOT00000021817	-1.84856	0.0430268	Bcat1	NM_017253	1.22604	0.0391433
Plekhg3	ENSRNOT00000066632	-1.81757	0.0400307	Srsf11	ENSRNOT00000015348	1.2284	0.0188973
Tfap2a	ENSRNOT00000041960	-1.81752	0.0209075	Furin	NM_019331	1.22849	0.038564
Krt83	NM_001101675	-1.81001	0.0161557	---	ENSRNOT00000005582	1.22862	0.0280141
---	GENSCAN00000002500	-1.80567	0.036982	LOC685171	NM_001109459	1.22925	0.0244623
Ocln	ENSRNOT00000024674	-1.80108	0.0466137	---	ENSRNOT00000055994	1.22959	0.0285068
LOC690284	ENSRNOT00000056530	-1.79967	0.0162977	Tom1l2	ENSRNOT00000004796	1.23135	0.0401692
Igfbp5	ENSRNOT00000023530	-1.7922	0.0378828	---	ENSRNOT00000056552	1.23146	0.0262505
Prpf3	ENSRNOT00000035455	-1.78768	0.0154983	---	ENSRNOT00000050003	1.23185	0.015354
E2f1	ENSRNOT00000022414	-1.77782	0.0377986	Mrpl1	ENSRNOT00000060834	1.23263	0.0149178
Rps6ka5	ENSRNOT00000005842	-1.77362	0.0211053	---	ENSRNOT00000054805	1.23286	0.0350995
Sybu	ENSRNOT00000005584	-1.75939	0.0438655	---	ENSRNOT00000063992	1.23608	0.00254846
Itga6	ENSRNOT00000045394	-1.75688	0.0409634	---	ENSRNOT00000057050	1.23645	0.0377945
Rnaseh2a	ENSRNOT00000067981	-1.75176	0.0212462	---	ENSRNOT00000063596	1.23672	0.0221312
---	ENSRNOT00000046021	-1.74456	0.0210617	Chdh	NM_198731	1.23678	0.000734342
Tmem164	ENSRNOT00000005633	-1.73993	0.0273623	---	GENSCAN00000010224	1.23688	0.00871511
Rgs3	ENSRNOT00000059183	-1.73978	0.0155052	---	ENSRNOT00000052132	1.23757	0.0308207
Lypd6b	ENSRNOT00000065989	-1.72711	0.0315262	Pcyt1a	NM_078622	1.23762	0.0239064
---	GENSCAN00000041034	-1.69992	0.0442454	Arhgap1	NM_001107747	1.23788	0.0244018
Psme3	ENSRNOT00000051955	-1.68678	0.035951	LOC687110	ENSRNOT00000042026	1.23814	0.0381749
Ugt2b17	NM_153314	-1.67247	0.0361192	Scn11a	NM_019265	1.23884	0.0476335
---	ENSRNOT00000067880	-1.66054	0.0170603	RGD1304770	NM_001134547	1.24021	0.0102383
LOC314328	NM_001037783	-1.65833	0.0464657	Avpr1b	ENSRNOT00000009102	1.24055	0.0139716
Letmd1	BC159426	-1.64099	0.0457631	Olr556	NM_001000929	1.24139	0.0423609
Aven	ENSRNOT00000008664	-1.63684	0.0232117	Tcn2	NM_022534	1.24168	0.0173228
Fpgt	BC168244	-1.62899	0.00420159	Ghrhr	NM_012850	1.24203	0.0128356
---	GENSCAN00000002492	-1.62841	0.0333311	Eif4e1b	ENSRNOT00000037527	1.24234	7.70715e-05
RGD1563903	ENSRNOT00000050309	-1.61699	0.0420689	Rln3	NM_170667	1.24446	0.040391
---	ENSRNOT00000055693	-1.61423	0.0248486	Olr408	NM_001000384	1.24455	0.0313671
---	GENSCAN00000009856	-1.60554	0.00555714	Vangl1	NM_001109584	1.24507	0.0251158
Rhot1	ENSRNOT00000056043	-1.59745	0.0401723	Zfp278	BC098801	1.24532	0.0177227
---	ENSRNOT00000063450	-1.59635	0.0448833	Rundc1	ENSRNOT00000031208	1.24621	0.00180217
Slc22a7	ENSRNOT00000025094	-1.58813	0.0136209	---	ENSRNOT00000068907	1.24637	0.0337477
Acsm2a	ENSRNOT00000020587	-1.58704	0.0208401	LOC100363043	ENSRNOT00000045929	1.24668	0.00953368
---	FQ233044	-1.58584	0.0424318	---	ENSRNOT00000041826	1.24674	0.0337543
---	ENSRNOT00000004806	-1.58293	0.0380978	RGD1563285	XM_001080526	1.2473	0.0298992
---	ENSRNOT00000035177	-1.57939	0.0323613	Samd4b	NM_001107498	1.24856	0.0226951
Clca4l	ENSRNOT00000055362	-1.57798	0.0377515	Psg29	NM_001025641	1.24859	0.0118924
Vps13a	ENSRNOT00000068377	-1.57625	0.0269594	Fam189a1	ENSRNOT00000031488	1.25009	0.0192958
---	ENSRNOT00000053940	-1.56163	0.00268757	---	ENSRNOT00000069837	1.25093	0.0359723
RGD1305807	ENSRNOT00000048511	-1.5615	0.017045	Qrich2	XM_001081721	1.2525	0.0437113
Mynn	ENSRNOT00000031537	-1.5567	0.00574862	LOC365107	ENSRNOT00000063898	1.25253	0.0287108
Expi	NM_133537	-1.55461	0.0396132	---	NM_001113497	1.25257	0.0201536
RGD1564469	XM_227546	-1.55294	0.00686898	---	ENSRNOT00000008056	1.25338	0.0304203
---	ENSRNOT00000052725	-1.54357	0.00108897	Mageb16	NM_001025013	1.25365	0.0365959
LOC689725	ENSRNOT00000037765	-1.52998	0.0110006	Tatdn2	NM_001109252	1.25382	0.030424
---	ENSRNOT00000066592	-1.5296	0.017544	---	ENSRNOT00000064632	1.2545	0.0376773
---	GENSCAN00000042078	-1.52821	0.0412933	Prss45	NM_001008864	1.25466	0.0410522
---	ENSRNOT00000052532	-1.52803	0.032719	---	ENSRNOT00000032374	1.25546	0.00975847
Gtf2ird1	ENSRNOT00000002010	-1.51534	0.00298851	---	ENSRNOT00000043353	1.2563	0.0105639
---	GENSCAN00000040990	-1.51381	0.011559	---	ENSRNOT00000070540	1.25654	0.0116447
Clec2dl1	NM_001085404	-1.51372	0.00345204	---	GENSCAN00000007953	1.25668	0.0283521
Mir190	NR_031906	-1.51278	0.0200362	Slc18a2	ENSRNOT00000011983	1.25672	0.0290626
---	ENSRNOT00000069771	-1.51144	0.00478167	LOC100911393	XM_003752129	1.25682	0.0299626
---	ENSRNOT00000061136	-1.50884	0.0349718	---	ENSRNOT00000065693	1.25724	0.0203678
Bax	NM_017059	-1.50642	0.0122366	---	ENSRNOT00000057350	1.25799	0.0190929
Clybl	NM_001100685	-1.50119	0.0295727	---	ENSRNOT00000048258	1.25871	0.0284077
Olr188	NM_001001032	-1.49866	0.044402	Gpr115	ENSRNOT00000016906	1.25967	0.00836957
LOC367381	BC079433	-1.49834	0.0352894	Cldn1	ENSRNOT00000002640	1.26061	0.022386
Cspg5	NM_019284	-1.49811	0.0395289	RGD1563425	NM_001109059	1.26105	0.0270587
LOC688462	XM_003753098	-1.49692	0.00606749	Pitx3	ENSRNOT00000026013	1.26141	0.0462036
---	ENSRNOT00000062579	-1.49668	0.0296079	Fam26d	XM_574768	1.26176	0.04465
Srd5a2	ENSRNOT00000008983	-1.49309	0.0144338	Hbg1	ENSRNOT00000039946	1.26209	0.0388169
Scd1	NM_139192	-1.49276	0.0459712	Wnt9b	NM_001107055	1.26236	0.0168604
LOC100365758	ENSRNOT00000060096	-1.48923	0.0474763	---	ENSRNOT00000069342	1.26266	0.0479941
---	GENSCAN00000019991	-1.48764	2.4724e-05	Ddi1	NM_001085475	1.26301	0.0399181
Prss12	ENSRNOT00000021116	-1.48211	0.0137374	Sppl2b	NM_001014200	1.26376	0.0464215
Cntf	ENSRNOT00000016690	-1.47186	0.0206861	Klk8	NM_001107509	1.26548	0.0285716
LOC688842	ENSRNOT00000056598	-1.45809	0.0176859	Lrp8	ENSRNOT00000031250	1.26926	0.0467973
Nup62cl	ENSRNOT00000040039	-1.45552	0.00464293	Orai1	ENSRNOT00000001806	1.2696	0.033055
Nin	ENSRNOT00000052408	-1.448	0.0415269	Rptn	ENSRNOT00000064823	1.27019	0.00267181
Spt1	NM_019171	-1.4468	0.0423089	Plin5	NM_001134637	1.27134	0.00113809
Psen2	ENSRNOT00000003963	-1.4458	0.0273368	Mical3	BC160830	1.27183	0.0273054
Mfn2	ENSRNOT00000065985	-1.44391	0.0403894	Cyp2c13	NM_138514	1.27245	0.00906319
---	GENSCAN00000002498	-1.44317	0.0444989	Ahnak2	XM_001072924	1.27302	0.00173773
---	ENSRNOT00000066264	-1.44308	0.0062041	Cyb5r3	ENSRNOT00000012878	1.2736	0.0279691
Ephx2	ENSRNOT00000023390	-1.43992	0.0401642	Top3b	NM_001105861	1.27379	0.0297155
Pigo	ENSRNOT00000013213	-1.43824	0.0296332	---	ENSRNOT00000044605	1.27388	0.0103149
Zfp688	ENSRNOT00000024858	-1.43641	0.0279506	Tnfrsf18	NM_001024349	1.27395	0.0315686
Cks1b	NM_001135749	-1.42778	0.011553	Pcgf1	ENSRNOT00000011173	1.2815	0.0330672
Bcmo1	NM_053648	-1.42668	0.0215556	---	ENSRNOT00000069785	1.28238	0.0321915
Gpatc2	ENSRNOT00000066232	-1.42303	0.0282686	Glt8d2	ENSRNOT00000051181	1.28644	0.0361017
---	FQ234114	-1.41925	0.0365164	Uckl1	ENSRNOT00000064547	1.28656	0.0373133
Creb3	ENSRNOT00000022132	-1.41849	0.0449766	Uba2	NM_001100579	1.28692	0.0285579
Steap3	NM_133314	-1.41246	0.0268106	---	GENSCAN00000006643	1.28746	0.0388789
---	ENSRNOT00000023960	-1.41113	0.0085095	---	ENSRNOT00000069308	1.28816	0.0123887
---	ENSRNOT00000052722	-1.4009	0.0069442	Sfmbt2	NM_001107364	1.28991	0.0208338
Prkcd	ENSRNOT00000067639	-1.3998	0.0254477	Trim39	NM_213562	1.29281	0.00801502
Nxph1	ENSRNOT00000011833	-1.39943	0.0283592	Pqlc1	NM_001013189	1.29317	0.0136083
Prkag2	ENSRNOT00000012111	-1.39654	0.0304884	Cldn15	ENSRNOT00000001923	1.29336	0.0421545
---	GENSCAN00000001709	-1.3944	0.0225596	Crisp4	ENSRNOT00000040542	1.29337	0.0320844
---	ENSRNOT00000070177	-1.39112	0.0345644	Aqp7	NM_019157	1.2934	0.0268044
Stfa2	ENSRNOT00000042374	-1.3901	0.0158879	---	ENSRNOT00000040032	1.29367	0.0162083
RT1-S2	NM_001008857	-1.38961	0.00199063	---	GENSCAN00000042074	1.29396	0.0477261
Epha3	ENSRNOT00000040065	-1.38787	0.0314675	Ctxn2	ENSRNOT00000056054	1.29824	0.0467852
---	ENSRNOT00000069411	-1.38395	0.0389094	---	ENSRNOT00000012051	1.29866	0.0128974
---	GENSCAN00000008272	-1.3829	0.0466867	RGD1560324	NM_001106436	1.30014	0.00559003
---	ENSRNOT00000054304	-1.37769	0.0110289	Pla2g12a	BC159417	1.3024	0.00393915
---	ENSRNOT00000067786	-1.37389	0.00696499	---	GENSCAN00000029512	1.30367	0.0471457
Vom1r11	NM_001008955	-1.37019	0.0188392	Oprm1	NM_001038600	1.30597	0.0173251
---	ENSRNOT00000057063	-1.36981	0.0237101	N4bp1	ENSRNOT00000020305	1.30635	0.0397385
RGD1560088	XM_574423	-1.36746	0.0245016	Alpl	NM_013059	1.30703	0.0133948
---	ENSRNOT00000015344	-1.36572	0.0204853	Stil	XM_001069563	1.30811	0.0128684
Ttll2	NM_001169136	-1.36172	0.0488816	RGD1559709	XM_001081385	1.30827	0.00341365
Zfp94	NM_001037212	-1.36017	0.0170332	LOC680435	ENSRNOT00000032165	1.309	0.0237415
---	GENSCAN00000037859	-1.35817	0.0293325	Insl3	NM_053680	1.31	0.042611
Sncaip	NM_001107379	-1.35407	0.00334304	---	ENSRNOT00000053343	1.31133	0.0111439
---	ENSRNOT00000068791	-1.35383	0.0299377	LOC365559	XR_146799	1.31182	0.0182565
Vom2r58	NM_001099479	-1.35296	0.0288091	Crygf	NM_001109557	1.31287	0.00781418
---	ENSRNOT00000049933	-1.35061	0.0489	---	ENSRNOT00000058020	1.31465	0.00406542
LOC690468	ENSRNOT00000050489	-1.35021	0.0221164	Fcn1	NM_031348	1.3156	0.0178707
LOC685828	XM_003750637	-1.34835	0.0369863	Spry3	BC168971	1.3167	0.0386917
Sycp1	ENSRNOT00000023333	-1.34749	0.0358437	Pxk	NM_182821	1.3171	0.0329954
Ldlrad3	ENSRNOT00000006863	-1.34521	0.0318671	---	ENSRNOT00000068095	1.31809	0.0419806
A1cf	ENSRNOT00000067643	-1.34496	0.0152154	Ndufa1	ENSRNOT00000061493	1.32043	0.0453377
---	ENSRNOT00000067749	-1.34131	0.0435541	LOC100362950	ENSRNOT00000022803	1.322	0.034954
Gng13	NM_001135918	-1.33999	0.0177441	Per2	NM_031678	1.32609	0.0391175
Adck5	NM_001135798	-1.33893	0.00345033	Gabrg2	ENSRNOT00000065955	1.32646	0.0200842
Tsx	NM_019203	-1.33758	0.035107	Tacr3	ENSRNOT00000012473	1.33381	0.0491525
LOC685834	ENSRNOT00000016240	-1.33726	0.0274535	Pigzl1	XM_002727899	1.33398	0.017306
Olr1199	NM_001000819	-1.33723	0.011879	Ctsa	FQ229081	1.33419	0.0105739
Cyp4f37	XM_002726859	-1.3348	0.0214343	Mbd3l2	XM_002727003	1.33486	0.0150889
Olr531	NM_001001051	-1.33475	0.0484735	Igsf23	ENSRNOT00000067615	1.33671	0.0449683
Gpn3	ENSRNOT00000001722	-1.33423	0.0223966	Rgl3	ENSRNOT00000017682	1.33741	0.0352632
Usp45	ENSRNOT00000011596	-1.33354	0.0498499	Neb	FQ224466	1.33825	0.0382317
Ccdc85a	NM_001191553	-1.33335	0.0476745	Slmap	ENSRNOT00000065371	1.3418	0.0259343
Bche	NM_022942	-1.33238	0.0431741	LOC691554	XM_002725521	1.34249	0.0110677
---	FQ213674	-1.33138	0.0297722	Rasgrf1	NM_001105753	1.34367	0.0392707
---	ENSRNOT00000068454	-1.32984	0.00427708	---	ENSRNOT00000023511	1.34701	0.0254774
Olr315	NM_001000243	-1.32643	0.0360438	Gpr25	XM_344146	1.3491	0.0176226
---	ENSRNOT00000052983	-1.325	0.0241628	Tcf7l2	NM_001191052	1.34991	0.0298396
Chodl	NM_001105894	-1.32378	0.0270968	Pmp2	NM_001109514	1.35306	0.0194638
Prkch	NM_031085	-1.32305	0.0291891	Mir483	NR_032112	1.35534	0.0489526
---	ENSRNOT00000066220	-1.32245	0.0351002	Svs5	ENSRNOT00000018537	1.35742	0.0394684
---	ENSRNOT00000063606	-1.32195	0.0102536	Mir3594	NR_037395	1.35745	0.000919555
Scml4	NM_001107638	-1.31843	0.0484519	Prg4	NM_001105962	1.36003	0.0370093
---	ENSRNOT00000066656	-1.31581	0.0394066	Tcf7	FQ233211	1.3607	0.0386202
Mtnr1a	ENSRNOT00000059223	-1.31506	0.0440336	---	GENSCAN00000010218	1.36411	0.0487029
Fancl	NM_001191684	-1.31501	0.0189385	---	ENSRNOT00000040480	1.36548	0.0391694
Cep112	NM_001105849	-1.31233	0.014894	Gpr111	ENSRNOT00000033075	1.36603	0.00985061
Pla2g2c	NM_019202	-1.31056	0.00895772	---	ENSRNOT00000062867	1.36961	0.00774272
Kif6	AF035952	-1.31002	0.0401097	LOC689090	XM_002730010	1.37312	0.0246774
---	ENSRNOT00000045177	-1.30921	0.022896	Stt3b	ENSRNOT00000017243	1.3745	0.0115048
---	GENSCAN00000022237	-1.30758	0.0287663	RGD1563293	XM_222933	1.37695	0.0110898
Bbox1	NM_022629	-1.30757	0.0270105	Orm1	NM_053288	1.37758	0.0109
Smg5	ENSRNOT00000026514	-1.30658	0.00759485	Cetn4	ENSRNOT00000065384	1.37767	0.00710203
Nbl1	NM_031609	-1.30649	0.0273478	Rsl24d1	ENSRNOT00000010090	1.37856	0.00790113
Shank3	ENSRNOT00000047960	-1.30427	0.0274326	---	ENSRNOT00000054234	1.38104	0.0284055
Tnxb	BC168181	-1.30291	0.00938236	LOC100360464	XM_003754821	1.38219	0.0292167
Slc36a4	NM_001108127	-1.30259	0.00944248	Asb3	ENSRNOT00000067740	1.38841	0.0481241
---	ENSRNOT00000062890	-1.30257	0.0375815	Ergic1	XM_001066818	1.38848	0.0216516
Dtymk	BC159428	-1.29976	0.0321313	Mrap2	NM_001108774	1.38961	0.0474546
Cd320	XM_003754709	-1.29786	0.00851609	Bhlha15	NM_012863	1.39585	0.0344176
RGD1561444	FQ217109	-1.29575	0.028498	---	ENSRNOT00000063309	1.39929	0.0261087
---	ENSRNOT00000058260	-1.29452	0.0313783	Ly6al	ENSRNOT00000056556	1.40111	0.0350486
LOC503435	NM_001109366	-1.29261	0.0435089	RGD1304580	ENSRNOT00000028265	1.4013	0.0445345
Ccdc115	ENSRNOT00000017722	-1.29137	0.0137994	---	ENSRNOT00000061309	1.4046	0.0383515
---	ENSRNOT00000069652	-1.29023	0.0089979	---	ENSRNOT00000033244	1.40586	0.0113342
Dlg3	ENSRNOT00000067989	-1.28943	0.033453	Csf3	NM_017104	1.4081	0.0180582
---	ENSRNOT00000049064	-1.28839	0.0452891	---	ENSRNOT00000028906	1.40981	0.0392251
Lrrc66	NM_001008763	-1.28715	0.00321675	---	ENSRNOT00000061335	1.41066	0.012425
LOC100360491	ENSRNOT00000041303	-1.28709	0.038818	---	ENSRNOT00000049737	1.41282	0.0398821
---	ENSRNOT00000059654	-1.2864	0.0254234	---	ENSRNOT00000054861	1.41428	0.0208688
Plekha2	ENSRNOT00000022097	-1.28621	0.048419	---	BC158631	1.42078	0.0457797
Sat2	NM_001108278	-1.28488	0.00712765	Olr283	ENSRNOT00000043307	1.42788	0.0477939
LOC690348	XM_001074179	-1.28426	0.0296865	Ccl20	NM_019233	1.43237	0.0468479
Numa1	BC098753	-1.28408	0.016533	---	GENSCAN00000002792	1.43267	0.0401099
Odam	ENSRNOT00000037003	-1.28403	0.0341385	Ppbp	ENSRNOT00000003794	1.43925	0.0300808
---	ENSRNOT00000042781	-1.28351	0.00751898	Gab2	ENSRNOT00000016361	1.43976	0.0241416
---	NM_134410	-1.28227	0.0493126	Abca1	ENSRNOT00000024564	1.44168	0.0275327
RGD1562392	ENSRNOT00000061896	-1.28141	0.0278635	Ctdspl2	ENSRNOT00000067352	1.4456	0.00138997
RGD1562638	NM_001100944	-1.27888	0.00527989	LOC100361706	ENSRNOT00000057971	1.44931	0.00794867
Amz2	ENSRNOT00000000263	-1.27869	0.0481113	---	ENSRNOT00000038369	1.45096	0.0371193
---	ENSRNOT00000003660	-1.27761	0.00999447	---	ENSRNOT00000054268	1.45106	0.00357647
Mybph	ENSRNOT00000046854	-1.27748	0.00700059	Kcnh6	ENSRNOT00000010816	1.45154	0.0318525
---	ENSRNOT00000063647	-1.27686	0.0175516	---	ENSRNOT00000061186	1.45639	0.033959
Tmem205	NM_001106804	-1.27479	0.0429049	Slc26a3	ENSRNOT00000009473	1.45958	0.00503625
---	ENSRNOT00000054079	-1.27321	0.0400491	Crygn	ENSRNOT00000012285	1.47302	0.0310087
Idh1	ENSRNOT00000020322	-1.27266	0.0178652	Ano1	NM_001107564	1.47521	0.0280791
Ttyh2	ENSRNOT00000004081	-1.27061	0.0428021	Gdap2	ENSRNOT00000066123	1.47815	0.0420285
Prl2c1	NM_001044271	-1.26782	0.0185086	Pkn3	ENSRNOT00000065663	1.47839	0.0430587
Slc6a16	XM_001080708	-1.26732	0.0459021	---	ENSRNOT00000012211	1.47865	0.0439166
Gba3	NM_001106010	-1.26728	0.0417338	Lhx6	ENSRNOT00000008567	1.47923	0.0163919
Fam24a	NM_001109158	-1.26634	0.0319129	---	ENSRNOT00000048033	1.48768	0.0425762
Dpp10	NM_001012205	-1.26623	0.0323009	Cd163	NM_001107887	1.4891	0.042202
Tuft1	ENSRNOT00000056437	-1.26547	0.0100259	Tinf2	ENSRNOT00000027362	1.49028	0.0253795
Dkk1	NM_001106350	-1.26444	0.0335422	Morc4	BC158847	1.4928	0.0293316
Nudt2	NM_207596	-1.26354	0.0406299	Ptprr	NM_001113390	1.49471	0.0257615
Dnajc9	NM_001108865	-1.26284	0.0443315	Rbm45	ENSRNOT00000042968	1.4961	0.0471758
---	ENSRNOT00000037793	-1.26131	0.0399851	Lbp	NM_017208	1.49813	0.0456666
---	ENSRNOT00000070538	-1.26127	0.0244528	---	GENSCAN00000015285	1.50082	0.0210229
Olr1692	NM_001000888	-1.26021	0.0355506	Stx17	ENSRNOT00000007641	1.50267	0.0447209
Tmem132e	NM_001134410	-1.25987	0.0289085	RGD1562799	XM_002729480	1.50376	0.0340019
Tchh	ENSRNOT00000056475	-1.25875	0.0182286	LOC100361915	ENSRNOT00000068285	1.50827	0.0382568
---	ENSRNOT00000016179	-1.25874	0.0190125	LOC299440	ENSRNOT00000066029	1.52416	0.0397287
---	GENSCAN00000034738	-1.25623	0.0302099	Pax7	ENSRNOT00000025488	1.54249	0.0219235
Zfp386	NM_019620	-1.25553	0.0158715	Arc	ENSRNOT00000067442	1.54456	0.039539
---	ENSRNOT00000064014	-1.25382	0.0452648	---	ENSRNOT00000067978	1.54573	0.0301381
Psma1	ENSRNOT00000015946	-1.25382	0.031838	Plcd1	ENSRNOT00000045493	1.54593	0.0489948
Hars2l	NM_001014012	-1.25304	0.0474536	Synj1	AJ006855	1.55558	0.0494992
---	ENSRNOT00000049811	-1.25288	0.0298803	---	ENSRNOT00000052880	1.56778	0.00273672
---	ENSRNOT00000040331	-1.25288	0.032097	LOC681290	ENSRNOT00000059170	1.58068	0.0353129
C1qtnf7	NM_001107221	-1.2525	0.0153636	---	GENSCAN00000026116	1.58687	0.00506034
Myg1	NM_001005545	-1.25216	0.039845	Nyx	ENSRNOT00000013382	1.59325	0.0344461
LOC684822	XM_001072065	-1.25062	0.0229136	Mtmr2	ENSRNOT00000061685	1.60408	0.0317493
Rtkn2	NM_001107625	-1.25035	0.0256783	Mtus1	ENSRNOT00000037715	1.61525	0.0265942
---	ENSRNOT00000070658	-1.25009	0.0474728	---	ENSRNOT00000041118	1.61527	0.0135108
---	ENSRNOT00000017806	-1.248	0.0179127	Tmem14a	ENSRNOT00000017744	1.61873	0.00956929
---	GENSCAN00000023773	-1.24769	0.00884706	Mmp8	NM_022221	1.63512	0.0126879
Dnajc14	NM_053690	-1.24756	0.0389811	---	ENSRNOT00000062633	1.63539	0.0311982
---	ENSRNOT00000054438	-1.24693	0.0269641	Nmu	NM_022239	1.63574	0.0484017
Tmem161b	ENSRNOT00000050072	-1.24674	0.033487	---	ENSRNOT00000063363	1.64497	0.0212448
Egfem1	NM_001107663	-1.2466	0.0477291	---	ENSRNOT00000000351	1.65081	0.0481672
Hirip3	NM_001025725	-1.24561	0.0223842	Fam110c	NM_001025051	1.65649	0.0350253
Olr1564	NM_001000045	-1.24555	0.0379381	---	ENSRNOT00000044750	1.66774	0.0139877
---	ENSRNOT00000024854	-1.24545	0.000451662	---	ENSRNOT00000069206	1.67298	0.0308307
---	GENSCAN00000009033	-1.24435	0.04419	Sult1c2a	ENSRNOT00000050420	1.67628	0.00814236
---	ENSRNOT00000070733	-1.24287	0.0438577	LOC502837	XM_002729380	1.68408	0.00318443
RGD1307526	BC092633	-1.24238	0.0441981	LOC690131	XM_002726027	1.68637	0.00776121
Lrrc28	NM_001108486	-1.24236	0.00401952	Adam8	ENSRNOT00000024369	1.69443	0.0479639
---	ENSRNOT00000055036	-1.24127	0.0233918	---	ENSRNOT00000066984	1.70423	0.0434546
Aurkc	ENSRNOT00000021245	-1.24122	0.0417061	---	ENSRNOT00000053799	1.70451	0.0403799
Bloc1s1	NM_001105941	-1.24091	0.010325	S100a9	ENSRNOT00000015351	1.7062	0.0330721
Mir3556b	NR_037334	-1.24058	0.0457036	---	ENSRNOT00000064183	1.70815	0.0319801
Sp4	NM_012761	-1.24018	0.0475637	---	ENSRNOT00000057449	1.7086	0.048628
Nrbp2	NM_001135007	-1.23926	0.00804558	Duox2	ENSRNOT00000023939	1.71193	0.00580868
Cyp11b2	NM_012538	-1.23835	0.0471623	Odf2	NM_017213	1.71271	0.029638
Prx	ENSRNOT00000024771	-1.23834	0.0307588	---	ENSRNOT00000054049	1.7271	0.0194059
Klrh1	NM_139187	-1.23657	0.0484997	Trh	ENSRNOT00000015944	1.72971	0.0407831
---	ENSRNOT00000011056	-1.23591	0.0320732	---	ENSRNOT00000064608	1.76299	0.0239512
Gnat2	NM_001108950	-1.23288	0.048568	Lefty2	ENSRNOT00000004354	1.76606	0.0201086
LOC100362748	ENSRNOT00000050630	-1.23255	0.0100131	Glt8d2	XM_001079763	1.77495	0.0366197
---	NR_037392	-1.22822	0.0123608	LOC685160	XM_003753120	1.77684	0.0376305
Slc25a40	ENSRNOT00000030352	-1.22698	0.00382043	Krt17	NM_212545	1.7879	0.0244683
Stmn1	NM_017166	-1.22679	0.043077	Spef2	ENSRNOT00000068456	1.82205	0.00856609
Gucy2c	ENSRNOT00000012212	-1.22644	0.049226	---	ENSRNOT00000041706	1.85138	0.0129535
Prpsap2	NM_057131	-1.22604	0.0106275	Ms4a4a	XM_342027	1.85514	0.0295226
Fmo9p	NM_001109466	-1.22281	0.031137	Plat	ENSRNOT00000025763	1.8644	0.0264261
---	ENSRNOT00000069027	-1.22271	0.0475446	---	FQ231892	1.87079	0.0172388
LOC499330	NM_001024292	-1.22248	0.00358493	---	ENSRNOT00000004992	1.88057	0.0128809
Htra4	NM_001107321	-1.22172	0.0334265	---	ENSRNOT00000038277	1.88609	0.00893325
Ddhd2	ENSRNOT00000065062	-1.22138	0.0455828	Acsm3	ENSRNOT00000055078	1.88811	0.0441571
Kcne1	NM_012973	-1.22026	0.0387621	Zfp771	XM_003753360	1.89752	0.0214793
Vom1r12	NM_001008962	-1.21956	0.0112129	Sdccag8	ENSRNOT00000050056	1.93886	0.00126483
Sptssa	NM_001047743	-1.21933	0.0274244	Habp2	ENSRNOT00000044183	1.9414	0.0373511
---	ENSRNOT00000023777	-1.21902	0.0153917	Slc9a4	ENSRNOT00000020716	1.96168	0.0316793
---	ENSRNOT00000069968	-1.21902	0.00856263	Camk2d	ENSRNOT00000066496	1.98385	0.037447
Hnf4g	NM_001108939	-1.21736	0.0323163	Eif2ak4	ENSRNOT00000056469	1.99031	0.015342
Ythdc2	ENSRNOT00000060098	-1.21698	0.0481216	Sspo	ENSRNOT00000064605	2.00286	0.0147937
Adcy6	NM_012821	-1.21676	0.0331686	---	GENSCAN00000036596	2.01546	0.0304331
Muc19	XM_003750400	-1.2166	0.024545	Fam76a	ENSRNOT00000066549	2.01899	0.0173376
Ddx46	NM_139098	-1.21601	0.0174687	Lyzl4	ENSRNOT00000026173	2.03003	0.0216026
Prickle3	NM_001014110	-1.21589	0.0270943	Shank2	NM_133441	2.04565	0.0248314
Alkbh4	NM_001105920	-1.21586	0.00974057	---	ENSRNOT00000050809	2.06829	0.0153627
B3galt4	NM_133553	-1.21518	0.0430282	Cep152	ENSRNOT00000031268	2.0842	0.0450597
Sdr16c6	NM_001109356	-1.21505	0.0270608	---	ENSRNOT00000067257	2.16708	0.00630393
LOC100361488	ENSRNOT00000052285	-1.21461	0.0114133	Nfatc2	ENSRNOT00000016515	2.18804	0.0434089
RGD1307365	XM_001054857	-1.21372	0.0491946	Cacna1c	DQ538522	2.3498	0.0491886
Arap2	NM_001107216	-1.21331	0.0422772	Myo1c	ENSRNOT00000064155	2.39338	0.0384688
Hhipl1	XM_001069270	-1.21302	0.0381214	LOC100360169	ENSRNOT00000047600	2.39371	0.007057
LOC100363857	ENSRNOT00000060303	-1.21284	0.0474624	---	FQ226305	2.97731	0.0490772
Zfp354c	NM_023988	-1.21246	0.0164961	Igsf3	ENSRNOT00000035518	3.1487	0.0190556
Olr795	NM_001000601	-1.21092	0.00466723	---	GENSCAN00000028385	3.4033	0.0212405
Krt20	NM_173128	-1.21076	0.0439679	Igj	BC097960	3.45108	0.0198986
Evi2a	NM_001044287	-1.20964	0.0466275	---	ENSRNOT00000044684	3.57134	0.0284526
Olr37	NM_001000504	-1.2096	0.0301671	---	ENSRNOT00000060216	3.73668	0.0288457
Pla2g4c	NM_001145982	-1.20956	0.00542726	Usp13	ENSRNOT00000048030	4.80982	0.0285656
---	FQ209526	-1.20935	0.018828	Rorc	BC169105	5.02125	0.00354257
LOC100361845	XR_146041	-1.20832	0.0435678	LOC100911906	XM_003750242	7.17195	0.0320057
Olr130	NM_001001272	-1.20607	0.0393855
Olr1620	NM_001000097	-1.20585	0.0419939
Cmah	ENSRNOT00000018699	-1.20427	0.0232153
---	ENSRNOT00000067153	-1.20383	0.0298381
---	ENSRNOT00000033844	-1.20324	0.0098557
Bet1	NM_019251	-1.20242	0.0399205
Dis3l	NM_001008380	-1.20197	0.0359545
---	ENSRNOT00000016138	-1.20179	0.0142316
RGD1305721	NM_001108031	-1.20026	0.0429347
