# Supplementary material for: Antidyskinetic Effects of MEK Inhibitor Are Associated with Multiple Neurochemical Alterations in the Striatum of Hemiparkinsonian Rats
Source: Front Neurosci. 2017 Mar 9;11:112. doi: 10.3389/fnins.2017.00112 (PMC5343040; doi:10.3389/fnins.2017.00112)
Supplement: Supplementary Table 4 — Gene list of LID + PD98059 vs. LID + Vehicle. [file Table4.XLSX]

## Sheet: Sheet1
Table 4 Gene list of LID+PD98059 vs LID+Vehicle
Gene Symbol	mRNA Accession	fold change	p-values	Gene Symbol	mRNA Accession	fold change	p-values
Cox5a	FQ211124	-11.7617	0.00854196	Olr167	NM_001000173	1.20015	0.0156848
Abca16	ENSRNOT00000001933	-4.45482	0.00606887	Sfxn2	ENSRNOT00000027112	1.20037	0.0468297
Map4k4	ENSRNOT00000019180	-3.68945	0.0441587	RGD1310324	NM_001163492	1.20122	0.0108714
Pkn2	ENSRNOT00000067421	-3.64245	0.0424913	Fez2	NM_053600	1.20171	0.00786505
Kif1b	ENSRNOT00000041112	-3.36281	0.000892554	---	GENSCAN00000030965	1.20281	0.0310593
Immt	BC083835	-3.23722	0.020163	RGD1565746	XM_001061869	1.20298	0.00351691
Plec	NM_001164303	-2.96718	0.0325758	Hoga1	NM_001106355	1.20329	0.0342455
Gabra6	ENSRNOT00000004877	-2.72218	0.0328532	Timm22	AF223951	1.2033	0.0456166
Sstr2	ENSRNOT00000003735	-2.69362	0.0467684	---	ENSRNOT00000048154	1.20399	0.0469827
Tmprss11g	ENSRNOT00000042727	-2.61932	0.0202287	Oas1a	ENSRNOT00000067176	1.20555	0.013836
---	GENSCAN00000021790	-2.61878	0.000188913	Tnxb	BC168189	1.20633	0.0414564
Aspm	ENSRNOT00000059146	-2.50702	0.0267164	Skint4	XM_233365	1.20761	0.0435717
Rhoq	ENSRNOT00000020822	-2.49557	0.0307542	Myg1	NM_001005545	1.20783	0.0281321
Arhgef18	ENSRNOT00000037428	-2.41262	0.0264323	---	ENSRNOT00000070739	1.20842	0.0144079
---	GENSCAN00000020815	-2.38374	0.0473022	RGD1561537	FQ211532	1.20943	0.0343227
Htr7	ENSRNOT00000025493	-2.32915	0.0209077	Pigb	NM_001108166	1.20961	0.00617938
Th	NM_012740	-2.27965	0.0100324	Olr1614	NM_001000841	1.20972	0.00426815
Pde4dip	ENSRNOT00000024708	-2.24715	0.0263262	---	ENSRNOT00000050808	1.21052	0.0400838
Rrad	NM_053338	-2.23315	0.0439637	---	ENSRNOT00000066016	1.21067	0.0350536
Tpm1	NM_001034071	-2.22553	0.0260807	Snrnp70	NM_001108483	1.21099	0.000215053
Plagl1	ENSRNOT00000030329	-2.15865	0.00241469	RGD1561963	XM_003754540	1.21122	0.0265788
Enpp5	ENSRNOT00000047391	-2.124	0.00734895	---	ENSRNOT00000039253	1.21153	0.0404886
Pde4a	ENSRNOT00000028272	-2.09946	0.0211494	Zic4	ENSRNOT00000038928	1.21153	0.0493728
Cdc25b	ENSRNOT00000028862	-2.08335	0.0168193	---	ENSRNOT00000057274	1.21167	0.0405335
Rbpms	ENSRNOT00000058672	-2.05945	0.00695905	Sftpa1	NM_017329	1.21181	0.0276072
LOC100362565	XM_002728614	-2.05702	0.0285571	Trim52	NM_001106056	1.21282	0.0140178
Mpdz	ENSRNOT00000066096	-2.04281	0.0465005	Abcg3	NM_001128311	1.21318	0.0329193
Spry3	BC168971	-2.03214	0.0289406	Plac9	NM_001108395	1.21346	0.0387213
Ripk4	ENSRNOT00000002206	-2.00705	0.0287376	Mir362	NR_032741	1.21379	0.0101806
---	ENSRNOT00000011732	-2.00491	0.0357489	---	ENSRNOT00000053439	1.21406	0.0286956
Vamp4	ENSRNOT00000004208	-2.00413	0.00259486	Kctd5	NM_001105768	1.21426	0.0230803
Wdfy1	ENSRNOT00000067082	-1.99766	0.00747659	---	ENSRNOT00000054010	1.21479	0.022943
Cdc14a	NM_001107718	-1.97663	0.00817565	Ibsp	NM_012587	1.21494	0.00386234
Nts	NM_001102381	-1.95636	0.0409049	---	ENSRNOT00000029916	1.21655	0.0267849
Ttc25	ENSRNOT00000067246	-1.95396	0.0405104	Fam71e1	XM_341847	1.21666	0.0416246
Fgf9	NM_012952	-1.94412	0.01701	Proc	NM_012803	1.21668	0.0244013
LOC100360880	NM_001256509	-1.93282	0.0487606	---	GENSCAN00000020650	1.21813	0.0204877
Hcrtr1	NM_013064	-1.91499	0.0150449	Pcdh11x	XM_001055860	1.21819	0.0336221
Apold1	NM_001003403	-1.91484	0.0196163	Prop1	ENSRNOT00000004872	1.21829	0.008722
RGD1565355	NM_001109218	-1.90155	0.0438308	Lrsam1	NM_001107833	1.21855	0.0125225
Pklr	ENSRNOT00000027700	-1.90006	0.0412284	Svs6	NM_001102403	1.21868	0.0264976
Plaur	ENSRNOT00000018222	-1.87829	0.0153369	Snrnp35	NM_001014127	1.21906	0.0351452
Galnt7	ENSRNOT00000017142	-1.84509	0.00788587	Kcne1	NM_012973	1.21947	0.00573592
Naglu	XM_001081442	-1.82326	0.0388033	Fbxw12	XM_236641	1.21949	0.023091
Odf2	NM_017213	-1.79979	0.0311423	Adck5	NM_001135798	1.22021	0.0156886
Flad1	ENSRNOT00000068343	-1.79734	0.0348954	LOC501266	XR_086351	1.22084	0.00587146
---	ENSRNOT00000052861	-1.79578	0.046974	LOC257643	NM_147137	1.22162	0.0225314
Sfmbt2	ENSRNOT00000067145	-1.79351	0.00144327	---	ENSRNOT00000039874	1.22191	0.0482922
Pusl1	ENSRNOT00000055334	-1.77706	0.0203445	---	ENSRNOT00000063481	1.22337	0.00224899
Cyp2d2	ENSRNOT00000012413	-1.76266	0.0163066	Mir3569	NR_037357	1.22371	0.0238187
---	ENSRNOT00000063076	-1.76186	0.0372094	Aire	NM_001106379	1.22468	0.0335881
Nmu	NM_022239	-1.74917	0.0128562	Olr1049	NM_001001365	1.22475	0.03569
Sipa1l1	ENSRNOT00000058195	-1.74862	0.00692937	Gkn2	NM_001039686	1.22507	0.00159082
Kcnab3	NM_031652	-1.74021	0.0316759	Pla2g2c	NM_019202	1.22564	0.0438733
Slc36a1	ENSRNOT00000016755	-1.73295	0.0139114	Olr1567	NM_001000043	1.22575	0.0370786
Sh3glb1	ENSRNOT00000050684	-1.72311	0.0162496	---	ENSRNOT00000056471	1.22633	0.0383619
Cenpj	ENSRNOT00000035152	-1.71748	0.0109697	Spats1	ENSRNOT00000045763	1.22667	0.027196
RGD1311870	ENSRNOT00000029077	-1.70483	0.0174503	---	ENSRNOT00000046525	1.22672	0.0460514
---	ENSRNOT00000052760	-1.70459	0.0334263	Dnajb7	NM_001130510	1.22701	0.0475809
Slc9b1	NM_001173973	-1.69599	0.00337307	Dnase2b	NM_021664	1.22759	0.0460436
Tpbg	NM_031807	-1.68976	0.0300896	---	ENSRNOT00000063230	1.22866	0.0133111
Ankrd26	XM_232319	-1.66531	0.0194115	Olr7	NM_001000768	1.22877	0.0389442
Agpat9	NM_001025670	-1.6418	0.0311298	Il15	ENSRNOT00000004590	1.22908	0.0326751
Pxk	ENSRNOT00000044321	-1.6397	0.0440551	---	RPTR-V01555-1	1.22946	0.00977389
---	ENSRNOT00000028869	-1.63092	0.0448314	Pbx2	NM_001002828	1.22948	0.0459735
Ostn	ENSRNOT00000049841	-1.63	0.0403375	Adra1d	ENSRNOT00000028877	1.22999	0.0450645
---	ENSRNOT00000052940	-1.62989	0.0118423	---	ENSRNOT00000062662	1.23205	0.00723864
Tcerg1	BC168862	-1.6214	0.0172731	Ggta1	NM_001037583	1.23316	0.0278893
Mtmr2	ENSRNOT00000061685	-1.61679	0.0430134	Srpk3	NM_184045	1.23443	0.0427809
Mirlet7f-1	NR_031806	-1.61542	0.0090509	Cav3	NM_019155	1.23461	0.0134433
Arnt	ENSRNOT00000064442	-1.6152	0.0277236	Hook2	NM_001100562	1.23601	0.0242355
Cpne4	ENSRNOT00000060532	-1.60776	0.00112457	---	ENSRNOT00000063703	1.2364	0.00700476
Rbbp6	ENSRNOT00000066448	-1.60076	0.0218962	Rgs9bp	NM_001109142	1.23769	0.0225653
Deaf1	ENSRNOT00000049281	-1.60008	0.0355596	Hoxc8	NM_001177326	1.23822	0.0191553
Mtap	ENSRNOT00000008686	-1.59425	0.0248653	---	ENSRNOT00000029858	1.23955	0.0374911
Itpkc	NM_178094	-1.58803	0.0315356	Olr1423	NM_001000006	1.23957	0.0131545
Tshz3	NM_001107506	-1.58802	0.0412055	Tmem134	NM_001078647	1.23971	0.0105196
Slc38a2	ENSRNOT00000039002	-1.5841	0.00256332	LOC100364878	ENSRNOT00000044044	1.2412	0.000901903
Lrrfip2	ENSRNOT00000033210	-1.58293	0.0144969	Ybey	NM_001108529	1.24227	0.0138962
Zfr	BC092648	-1.57941	0.0426268	---	ENSRNOT00000069427	1.24228	0.0458756
Far1	ENSRNOT00000019132	-1.57754	0.0417565	Tbxas1	ENSRNOT00000010796	1.24314	0.032286
Pcdhb11	XM_001064927	-1.56331	0.000886585	Fgf4	NM_053809	1.24315	0.0377321
---	GENSCAN00000022930	-1.55821	0.000867651	Eps8l2	NM_001108508	1.2439	0.0280503
Alg9	ENSRNOT00000029137	-1.55757	0.0267928	Stx17	NM_145723	1.24471	0.0328703
Dusp16	ENSRNOT00000009151	-1.55171	0.00297045	Sprr3	NM_001107686	1.24572	0.0311402
---	ENSRNOT00000057209	-1.54848	0.0384024	---	GENSCAN00000034186	1.24918	0.012627
Syt4	NM_031693	-1.54764	0.00207506	Arsg	NM_001047877	1.24989	0.0238422
RGD1305158	NM_001201376	-1.5349	0.0305228	---	ENSRNOT00000055060	1.25141	0.0412192
Slc18a3	NM_031663	-1.53126	0.000201111	RGD1564651	XM_002728684	1.25166	0.0216246
---	ENSRNOT00000058020	-1.53076	0.03113	Olr1195	NM_001001081	1.25168	0.0311059
Kras	NM_031515	-1.52731	0.00759684	RGD1624210	NM_001166354	1.25331	0.0253028
---	ENSRNOT00000041208	-1.52711	0.045938	Prl2c1	NM_001044271	1.25529	0.000380275
Ubash3b	NM_001191792	-1.51312	0.0401684	---	GENSCAN00000012922	1.25628	0.0413705
LOC100361840	XM_002742444	-1.5113	0.0150722	---	ENSRNOT00000059048	1.25752	0.0297903
Slc27a2	ENSRNOT00000067523	-1.50901	0.0343957	---	ENSRNOT00000027854	1.25777	0.0097998
Bloc1s2	EF061226	-1.5085	0.0130766	Vom2r54	NM_001099494	1.25811	0.0366059
Mmp8	NM_022221	-1.50815	0.0322532	---	GENSCAN00000030652	1.25816	0.0121359
Vom2r17	ENSRNOT00000014402	-1.508	0.0145517	---	ENSRNOT00000057773	1.25848	0.00865264
Pdia3	ENSRNOT00000020478	-1.50141	0.0302617	Lsm6	NM_001126085	1.25905	0.0430908
Slitrk6	NM_001106057	-1.49994	0.0491979	---	ENSRNOT00000062284	1.25975	0.00901744
Snai3	NM_001107439	-1.49417	0.025949	---	GENSCAN00000020647	1.26006	0.00296776
RGD1559566	ENSRNOT00000042622	-1.49055	0.0311666	Tarbp2	ENSRNOT00000064661	1.2609	0.0323378
Usp13	NM_001107665	-1.49048	0.0275486	Serpina1	NM_022519	1.26098	0.0270708
Nop14	FQ218277	-1.48355	0.0496106	---	GENSCAN00000004651	1.26099	0.0338684
---	ENSRNOT00000061985	-1.48211	0.0282322	---	ENSRNOT00000024129	1.26108	0.0154493
P4ha2	NM_001108275	-1.48168	0.0398539	Zfp316	NM_001107121	1.26121	0.0382099
LOC686349	ENSRNOT00000050238	-1.48134	0.0328331	Olr795	NM_001000601	1.26158	0.0412222
Mir196b	NR_031946	-1.47862	0.0162499	RGD1561327	XM_229162	1.26159	0.0221828
Ptges3l1	NM_001014272	-1.46956	0.026693	Olr495	NM_001000310	1.26179	0.0367629
---	ENSRNOT00000013416	-1.4681	0.0320382	Rtkn2	NM_001107625	1.26234	0.0131638
Cirh1a	NM_001009640	-1.46795	0.0401049	---	ENSRNOT00000059007	1.2624	0.0260065
---	ENSRNOT00000052710	-1.45943	0.0212272	---	ENSRNOT00000070127	1.26361	0.0406213
N4bp1	ENSRNOT00000020305	-1.45863	0.0216856	H1f0	NM_012578	1.26363	0.00628984
---	ENSRNOT00000069382	-1.45341	0.0448944	Ccdc115	ENSRNOT00000017722	1.26379	0.0173184
Hfm1	ENSRNOT00000033794	-1.45243	0.0104978	Ctu2	NM_001037094	1.26534	0.0183628
Atp8b4	BC098940	-1.45137	0.0444216	---	ENSRNOT00000061920	1.26537	0.0499284
Trnt1	NM_001024261	-1.44972	0.0350156	Cited4	NM_053699	1.26743	0.0296064
Prg4	NM_001105962	-1.44873	0.00635959	Prr5l	NM_001080150	1.26798	0.0235434
---	ENSRNOT00000064327	-1.44838	0.0317131	Krt77	NM_001008807	1.2688	0.0302688
---	ENSRNOT00000054049	-1.4462	0.000743339	Ces5a	ENSRNOT00000049452	1.27055	0.0314784
Irx1	NM_001107331	-1.43714	0.0219546	Muc19	XM_003750400	1.27058	0.0235387
Amz1	ENSRNOT00000039726	-1.4344	0.0376414	---	ENSRNOT00000070475	1.2707	0.0174822
LOC683674	XM_003751128	-1.42675	0.0310746	Fam3a	NM_001109324	1.27107	0.00571514
Mir154	NR_031896	-1.42662	0.0358153	Gba3	NM_001106010	1.27217	0.0275386
Furin	ENSRNOT00000015521	-1.42498	0.0373755	Akr1c19	NM_001100576	1.27219	0.0195751
Setd8	ENSRNOT00000001407	-1.42376	0.0354324	---	FQ227485	1.27244	0.034634
---	ENSRNOT00000055984	-1.42362	0.0140749	Tktl1	NM_001109534	1.27248	0.0220066
---	ENSRNOT00000059999	-1.42295	0.0457779	RGD1562540	NM_001134630	1.2727	0.00559348
---	ENSRNOT00000060917	-1.42265	0.0408919	Cyp4f37	XM_002726859	1.27302	0.033735
---	ENSRNOT00000053360	-1.4217	0.0363399	Hoxd4	NM_001105885	1.27323	0.0130371
---	ENSRNOT00000037528	-1.41881	0.00766195	Coil	NM_017360	1.27324	0.00578455
Slc38a2	NM_181090	-1.41685	0.00453243	LOC689526	XM_001071084	1.27411	0.0143829
---	ENSRNOT00000061184	-1.41459	0.0183921	Qrfpr	NM_198199	1.27496	0.035582
Ppapdc1a	NM_001191631	-1.41344	0.0320076	---	ENSRNOT00000051033	1.27516	0.020131
Olr283	ENSRNOT00000043307	-1.41267	0.048407	---	ENSRNOT00000066656	1.27603	0.0441696
Olr1722	NM_001001117	-1.41246	0.0151923	RGD1560556	NM_001108983	1.27792	0.00900682
---	ENSRNOT00000036735	-1.41191	0.0113964	LOC100360919	NM_001190341	1.278	0.0197182
Ankrd45	XM_001074114	-1.41056	0.00274424	Olr108	NM_001000149	1.27902	0.0387219
Dcc	ENSRNOT00000064947	-1.40883	0.0115721	Rps6kb2	NM_001010962	1.27941	0.00440978
---	ENSRNOT00000008321	-1.40583	0.0372798	LOC686765	ENSRNOT00000041750	1.27966	0.045224
---	ENSRNOT00000057570	-1.40391	0.0202049	Alkbh4	NM_001105920	1.28087	0.0310784
---	GENSCAN00000009436	-1.40289	0.0128352	---	ENSRNOT00000060718	1.28122	0.0487024
---	ENSRNOT00000055887	-1.4026	0.00821006	Mir3556b	NR_037334	1.28128	0.0456441
Fgf9	ENSRNOT00000015367	-1.40205	0.000538182	Klrg2	XM_002726345	1.28296	0.00822958
Arl5b	NM_001015031	-1.39923	0.0277994	---	ENSRNOT00000054438	1.28388	0.0388371
LOC685152	ENSRNOT00000028246	-1.39664	0.0469529	Gja5	NM_019280	1.2844	0.032906
Nt5dc3	NM_001134887	-1.39616	0.0321448	Sgpl1	ENSRNOT00000065127	1.28458	0.0332794
Dcbld2	NM_130419	-1.3919	0.0428628	---	GENSCAN00000031073	1.28459	0.0333105
---	ENSRNOT00000063268	-1.3918	0.0221434	---	ENSRNOT00000062030	1.28514	0.00465251
Nudt19	NM_001004258	-1.38964	0.00114223	---	FQ212393	1.286	0.0376289
Nup155	ENSRNOT00000019606	-1.3892	0.0492355	LOC100362271	ENSRNOT00000049534	1.28657	0.043829
Kif3c	ENSRNOT00000015820	-1.38421	0.0160896	---	ENSRNOT00000070648	1.28671	0.00802863
Sun1	ENSRNOT00000001748	-1.38254	0.0043502	Srcap	XM_341932	1.28692	0.0292835
LOC499781	XM_002726093	-1.38074	0.0460326	Pom121l2	NM_001162931	1.28727	0.0339118
---	GENSCAN00000035117	-1.38034	0.0482889	Magee2	NM_001106941	1.28744	0.0367174
---	ENSRNOT00000070168	-1.38012	0.0280196	Mfn2	ENSRNOT00000065985	1.28803	0.016872
Pparg	NM_001145367	-1.37983	0.0344656	Olr1111	NM_001000425	1.28803	0.0430828
Fbxo33	NM_001108023	-1.37645	0.00256629	Cdh3	NM_053938	1.29059	0.026986
Hpcal1	NM_017356	-1.37593	0.0222966	---	ENSRNOT00000063647	1.29159	0.0143647
---	GENSCAN00000004963	-1.37502	0.00651223	LOC291276	ENSRNOT00000035986	1.29216	0.0118096
Slc25a22	ENSRNOT00000025240	-1.37301	0.0332574	---	ENSRNOT00000007700	1.29459	0.0453073
Kansl2	NM_001004244	-1.37192	0.019374	Ky	NM_001108180	1.29529	0.0354632
Nupl1	NM_139091	-1.36688	0.0432666	---	ENSRNOT00000069800	1.29535	0.0203582
RGD1564887	XM_574677	-1.36591	0.0445414	Osbpl7	NM_001107044	1.29567	0.0334046
Eno1-ps1	ENSRNOT00000066461	-1.36551	0.0333688	Vax1	NM_022636	1.29994	0.0213163
---	ENSRNOT00000035706	-1.36477	0.0439553	Rrm2b	ENSRNOT00000033704	1.30006	0.0410854
Glt8d2	XM_001079763	-1.3647	0.0408478	Mamdc2	XM_001078660	1.30064	0.0470423
---	ENSRNOT00000057938	-1.36443	0.048263	---	ENSRNOT00000031419	1.30069	0.0186955
---	ENSRNOT00000062061	-1.36296	0.0252976	Fance	NM_001191718	1.301	0.0165718
---	ENSRNOT00000005064	-1.36192	0.0267322	---	ENSRNOT00000012420	1.30177	0.0484234
RGD1561940	XM_002725261	-1.36165	0.0450248	---	ENSRNOT00000053480	1.30302	0.0332856
Rps6ka3	NM_001192004	-1.3603	0.0368166	LOC100362690	HQ840742	1.30395	0.00122622
Slc7a6os	NM_139328	-1.36009	0.0125445	Slc22a18	NM_001004260	1.304	0.00996348
C1d	NM_001106021	-1.35662	0.0129558	G6b	NM_001003976	1.30518	0.0223396
Dd25	NM_199403	-1.35579	0.0310504	Ewsr1	ENSRNOT00000012900	1.30727	0.0380407
LOC100360417	BC167763	-1.3543	0.049599	Hnf4a	NM_022180	1.3079	0.0140467
Fbxo30	NM_001007690	-1.35357	0.00894147	Ereg	ENSRNOT00000003716	1.30897	0.0167021
Rxfp2	NM_001012475	-1.35172	0.049598	Mir181d	NR_032266	1.31001	0.0259858
Akr1c3	ENSRNOT00000023739	-1.35167	0.0303112	Tbata	ENSRNOT00000000683	1.31017	0.00495341
RGD1308147	BC088171	-1.35123	0.00240737	---	ENSRNOT00000039465	1.31023	0.0388552
Ptpn12	NM_057115	-1.34931	0.00670483	---	ENSRNOT00000009944	1.31112	0.00287567
RGD1311595	BC105763	-1.34851	0.0102091	Fam154a	XM_001054528	1.3159	0.0096825
Brix1	NM_001029915	-1.34833	0.0449876	Fam213a	ENSRNOT00000015005	1.31598	0.0197744
Sos1	NM_001100716	-1.33704	0.0152847	Slc43a2	NM_001105812	1.31738	0.0206583
Pcsk9	ENSRNOT00000008535	-1.33669	0.0355996	---	GENSCAN00000040948	1.31819	0.0495652
Olr1681	NM_001001006	-1.33508	0.0286565	---	ENSRNOT00000056863	1.31849	0.0254016
---	ENSRNOT00000000179	-1.33282	0.00569195	Olr1767	NM_001000491	1.31912	0.0350695
Baalc	NM_144762	-1.33241	0.0431112	---	ENSRNOT00000054347	1.32044	0.0431251
Btnl5	NM_001166351	-1.33077	0.00746005	LOC100364650	ENSRNOT00000066776	1.3205	0.049363
---	ENSRNOT00000036931	-1.33041	0.0236038	---	ENSRNOT00000063700	1.32052	0.0195948
Slc33a1	NM_022252	-1.33018	0.0488697	Scml4	NM_001107638	1.32073	0.0323791
Lrrfip2	ENSRNOT00000028573	-1.32951	0.0413126	Rad23a	ENSRNOT00000033495	1.32182	0.00659257
Klhl32	ENSRNOT00000068465	-1.32936	0.0428497	LOC365559	XR_146799	1.32347	0.0188428
Gpbp1	NM_001106410	-1.32885	0.0491412	Lamb3	NM_001100841	1.32438	0.0277606
Hspa14	NM_001004257	-1.3283	0.0311314	Spin4	XM_001066641	1.32504	0.0184504
Top1	NM_022615	-1.32796	0.0270803	LOC100362748	ENSRNOT00000050630	1.32545	0.00024293
Leng4	ENSRNOT00000017002	-1.32788	0.0488667	Mir3550	NR_037326	1.32713	0.0497569
Rgs17	NM_001107459	-1.32773	0.00603743	RGD1565170	XM_001060945	1.32758	0.0232257
RGD1563496	XM_001059389	-1.32705	0.0375687	RGD1563645	XM_002725088	1.32829	0.01909
---	ENSRNOT00000062788	-1.32698	0.0161555	Zbtb46	ENSRNOT00000020198	1.32893	0.0212527
Csf3	NM_017104	-1.32667	0.0220185	Apbb2	XM_223399	1.32901	0.0428615
Hsp90b1	NM_001012197	-1.32511	0.0470033	---	ENSRNOT00000069697	1.32941	0.0402889
---	ENSRNOT00000067747	-1.32248	0.0279457	Olr1474	NM_001000943	1.32945	0.0224239
Fyttd1	ENSRNOT00000050535	-1.32185	0.0079666	---	ENSRNOT00000031679	1.33113	0.0138985
RGD1561672	XM_001065540	-1.32158	0.0171633	RGD1309808	NM_001134801	1.33542	0.0317037
---	ENSRNOT00000054533	-1.32047	0.0226798	Six2	NM_001191908	1.33546	0.0271997
LOC691708	ENSRNOT00000045812	-1.31973	0.00842475	RGD1560286	BC083784	1.33664	0.0348989
Lyzl4	HM125534	-1.31889	0.0251665	Lamp1	ENSRNOT00000026580	1.33742	0.0355878
Rpf1	NM_001100794	-1.31842	0.0278225	Pla2g4c	NM_001145982	1.34105	0.00876182
---	ENSRNOT00000047784	-1.31818	0.0242975	---	ENSRNOT00000069784	1.34316	0.0480358
Osbpl3	ENSRNOT00000039655	-1.31741	0.0362669	Fmo4	NM_144562	1.34426	0.0431289
Naa50	FQ216855	-1.31722	0.0218201	F5	ENSRNOT00000032877	1.34483	0.0343697
Tiam1	NM_001100558	-1.31656	0.0176559	Bche	NM_022942	1.34526	0.0264107
Mlx	ENSRNOT00000027116	-1.31553	0.0222292	Fgfr2	ENSRNOT00000022289	1.3453	0.0120366
Cuta	NM_001164706	-1.31529	0.0399553	Apoa2	NM_013112	1.3463	0.0319596
Pcyt1a	NM_078622	-1.31512	0.0345991	Tulp2	ENSRNOT00000068314	1.34718	0.0202033
Prep	ENSRNOT00000000360	-1.31446	0.0197455	Cxcl3	ENSRNOT00000033592	1.3473	0.0329182
---	ENSRNOT00000016215	-1.31398	0.049221	Ptcra	ENSRNOT00000067894	1.34742	0.0360416
LOC100365923	ENSRNOT00000002991	-1.31146	0.0480955	Figf	NM_031761	1.34775	0.019947
Nolc1	NM_022869	-1.31103	0.00240991	Myl6b	NM_001109486	1.34878	0.012937
Psmg1	ENSRNOT00000002242	-1.3107	0.0441117	Runx1	ENSRNOT00000044901	1.3522	0.032927
Pomt1	ENSRNOT00000060426	-1.31063	0.0313128	RGD1565033	ENSRNOT00000067345	1.35234	0.0169339
---	ENSRNOT00000054610	-1.31006	0.010871	Nrbp2	NM_001135007	1.35247	0.00151846
Slc15a4	NM_144758	-1.30966	0.0135684	---	GENSCAN00000024216	1.356	0.042026
---	ENSRNOT00000069837	-1.30876	0.0388648	Zfp474	NM_001107380	1.35636	0.0434698
Tcof1	NM_001106143	-1.30858	0.0221648	---	ENSRNOT00000066592	1.36052	0.0041153
Sik1	NM_021693	-1.30831	0.0155612	Gif	NM_017162	1.36072	0.0108971
Prdm4	NM_133312	-1.30798	0.0295879	Dpp4	NM_012789	1.36104	0.0344001
Ndel1	NM_133320	-1.30716	0.0133769	Ctsa	FQ229081	1.36154	0.00130274
Necap1	NM_001029919	-1.30366	0.0369723	Metap1d	NM_001107812	1.36293	0.0187386
---	ENSRNOT00000026371	-1.30189	0.0415877	Spta1	NM_001011908	1.3631	0.0489254
Ero1l	NM_138528	-1.30183	0.0257079	Sh3bgr	ENSRNOT00000043998	1.36316	0.0424853
Ccdc6	XM_003753474	-1.30164	0.0332419	Tgm5	ENSRNOT00000015777	1.36359	0.0323067
Numbl	ENSRNOT00000057213	-1.30119	0.00321829	Lypd6b	NM_001134580	1.36554	0.0396313
Ccdc33	ENSRNOT00000010964	-1.29957	0.02244	Acat3	NM_001006995	1.36692	0.00610335
Fbxo22	ENSRNOT00000020309	-1.29849	0.0237888	Stfa2	ENSRNOT00000042374	1.36772	0.0477236
Prkar1b	NM_001033679	-1.29771	0.028149	Hrh4	ENSRNOT00000022744	1.36872	0.0340721
Tmed5	ENSRNOT00000000083	-1.29608	0.0354554	Olr483	NM_001000683	1.36983	0.0276313
Tfam	NM_031326	-1.29591	0.0282882	RGD1562533	ENSRNOT00000001237	1.37161	0.0372798
Sema3e	NM_001106579	-1.29583	0.0307139	Vars2	NM_213563	1.37235	0.000351571
Pld1	ENSRNOT00000039296	-1.2953	0.0337346	Olah	ENSRNOT00000022043	1.37484	0.0359453
Htr1f	NM_021857	-1.29423	0.0412508	Neu4	NM_001108234	1.376	0.0421893
Gpr111	ENSRNOT00000033075	-1.29375	0.0187339	Btbd7	ENSRNOT00000011518	1.37667	0.00213499
Lmo2	NM_001244780	-1.29229	0.00120049	---	ENSRNOT00000046254	1.37696	0.0463317
---	ENSRNOT00000068999	-1.29224	0.0246131	Olr845	NM_001000404	1.37809	0.0394872
Arhgef40	FQ214753	-1.29142	0.0389069	Zfp710	ENSRNOT00000068580	1.37846	0.00089064
Mex3c	NM_001107377	-1.29141	0.0307601	---	ENSRNOT00000063600	1.37941	0.0239002
Dppa3l1	XM_002727039	-1.28874	0.024523	---	ENSRNOT00000069039	1.38001	0.0252826
Tmc4	NM_001034104	-1.28524	0.00546676	Macrod1	ENSRNOT00000028749	1.38231	0.0451415
Fam70a	NM_182822	-1.28521	0.0276441	Itfg2	NM_001108648	1.38322	0.00347111
Elovl4	NM_001191796	-1.28486	0.0286004	Epb41l4a	ENSRNOT00000038247	1.38361	0.0224303
Osap	NM_001109556	-1.28431	0.031715	Olr678	NM_001000353	1.3874	0.0222204
---	GENSCAN00000041910	-1.28364	0.0199237	Pxmp2	ENSRNOT00000056680	1.38756	0.0257918
Snx16	NM_022289	-1.28311	0.0173862	Ndp	NM_001108814	1.38941	0.0258773
Ddi1	NM_001085475	-1.28308	0.026948	---	ENSRNOT00000062310	1.38945	0.00956543
Snap25	ENSRNOT00000007998	-1.28236	0.0152496	MGC125086	NM_001037362	1.39187	0.0151572
Hsp90aa1	NM_175761	-1.28167	0.0165352	Slc35g1	NM_001191635	1.39347	0.0302862
Bcl9	ENSRNOT00000023548	-1.28095	0.0379241	Ly6b	NM_139257	1.39423	0.0443449
Nme1	NM_138548	-1.27938	0.024479	RGD1564224	ENSRNOT00000057246	1.39479	0.0161186
LOC499781	BC098043	-1.27877	0.0381671	---	ENSRNOT00000062297	1.39573	0.00443351
RGD1560909	BC158750	-1.2769	0.038594	---	ENSRNOT00000035566	1.39661	0.0462123
Rap1gap2	ENSRNOT00000042954	-1.27591	0.0420884	---	ENSRNOT00000014498	1.39704	0.0173008
Kif2a	ENSRNOT00000019225	-1.2756	0.014878	Mir2964	NR_037382	1.39715	0.0471733
Ppm1l	NM_001107681	-1.27248	0.0407104	---	ENSRNOT00000055587	1.40031	0.0398119
---	ENSRNOT00000068095	-1.27192	0.0396989	---	ENSRNOT00000047563	1.40087	0.00339357
---	ENSRNOT00000030764	-1.27174	0.0470948	Defa6	NM_001033076	1.40337	0.0345936
Hspa4	NM_153629	-1.27128	0.0197948	Arse	NM_001047885	1.40469	0.00972853
Alpl	NM_013059	-1.26904	0.0347926	---	ENSRNOT00000064361	1.40591	0.0261274
Gclc	NM_012815	-1.26744	0.0484651	Tnxb	BC168181	1.40651	0.045569
---	ENSRNOT00000063475	-1.26617	0.0264355	RGD1562099	ENSRNOT00000024527	1.40906	0.0205361
RGD1311318	XM_001062078	-1.26508	0.010624	---	ENSRNOT00000063752	1.40935	0.0225571
---	ENSRNOT00000069738	-1.26504	0.0391429	Tigd3	NM_001107573	1.4119	0.00389529
Ube2q2	XM_001072896	-1.26499	0.0388271	---	ENSRNOT00000067786	1.41225	0.0269519
Pitpna	NM_017231	-1.26491	0.029492	---	GENSCAN00000003952	1.41496	0.0278808
Nrbf2	NM_022186	-1.26459	0.0149285	---	ENSRNOT00000037434	1.41574	0.0203468
LOC681086	ENSRNOT00000020600	-1.26383	0.0239702	---	ENSRNOT00000061037	1.41648	0.0109697
Prkab2	BC078821	-1.26378	0.0429096	Plekhd1	NM_001127566	1.41787	0.0412272
---	ENSRNOT00000068371	-1.26312	0.0111221	LOC100361234	XM_002729514	1.41889	0.00832257
Tmx1	NM_001024800	-1.26286	0.0119921	Htra4	NM_001107321	1.41976	0.0039906
Amd1	ENSRNOT00000000715	-1.26256	0.00586993	---	ENSRNOT00000063435	1.42039	0.0229903
Pdcl3	NM_001025709	-1.26176	0.027477	Med22	ENSRNOT00000066193	1.42212	0.00596628
Plcb4	NM_024353	-1.26069	0.0177267	Lgi3	NM_001107277	1.42252	0.0326099
Golph3	NM_023977	-1.25969	0.0224318	Map2k2	ENSRNOT00000027272	1.42293	0.043946
---	ENSRNOT00000070254	-1.25899	0.0380906	---	ENSRNOT00000041469	1.423	0.0150867
RGD1305725	XM_003753823	-1.25871	0.0261828	---	ENSRNOT00000015989	1.42336	0.0324759
Atp11c-ps1	ENSRNOT00000051319	-1.2581	0.000972631	Clec2dl1	NM_001085404	1.42535	0.0336654
Fam134b	ENSRNOT00000014423	-1.25807	0.0134215	---	ENSRNOT00000045849	1.42562	0.0487904
---	ENSRNOT00000050177	-1.25798	0.0403206	---	ENSRNOT00000069606	1.42862	0.0388914
Mipep	ENSRNOT00000018845	-1.25697	0.0483648	Olr1521	NM_001000039	1.43618	0.00635942
Slc1a1	NM_013032	-1.25657	0.0383091	RGD1310641	ENSRNOT00000012140	1.43893	0.0403566
---	ENSRNOT00000051650	-1.25655	0.0303473	Mir99a	NR_031856	1.44023	0.0168005
Gtf2e2	NM_001107318	-1.25528	0.0404966	Olr1197	NM_001001120	1.44114	0.0467502
Ints3	XM_342288	-1.25441	0.00869956	---	ENSRNOT00000052377	1.44211	0.0193341
Sbf1	XM_217021	-1.25341	0.042533	Igsf23	XM_003753261	1.44277	0.0306868
Tex10	NM_001106653	-1.25337	0.00206476	LOC291863	NM_001013889	1.44893	0.0302542
Minos1	NM_001173556	-1.2529	0.00974612	LOC100365771	ENSRNOT00000043348	1.45112	0.0210303
Abca3	BC088202	-1.25264	0.0357902	Cant1	ENSRNOT00000040449	1.45405	0.0460208
Zfhx4	NM_001191702	-1.25239	0.0211949	LOC499240	ENSRNOT00000018350	1.45709	0.0400975
Tardbp	NM_001011979	-1.25217	0.0146792	Ephb2	ENSRNOT00000016983	1.46016	0.0357444
Wbp11	NM_001009661	-1.25168	0.0239414	Clybl	NM_001100685	1.46671	0.0336426
---	ENSRNOT00000058994	-1.24936	0.0380591	Astn1	ENSRNOT00000007660	1.47096	0.0380683
Gopc	NM_001107631	-1.24903	0.00793835	---	ENSRNOT00000049442	1.47216	0.048858
---	ENSRNOT00000063612	-1.24892	0.0427638	---	ENSRNOT00000045177	1.4739	0.00821659
---	ENSRNOT00000044608	-1.24796	0.0383646	---	ENSRNOT00000069609	1.47401	0.035459
mrpl24	NM_001007637	-1.24685	0.0259107	Rbms1	ENSRNOT00000059117	1.4766	0.0385414
St8sia1	NM_012813	-1.24635	0.0156815	Mir702	NR_037384	1.47661	0.00307631
Ankrd52	NM_001191875	-1.24623	0.0414785	Ankrd6	ENSRNOT00000065912	1.47723	0.0346641
Axin1	NM_024405	-1.24581	0.00625302	---	ENSRNOT00000026540	1.48174	0.00247268
Rangap1	NM_001244855	-1.2445	0.0337178	Map2k6	ENSRNOT00000006217	1.48254	0.0342344
---	ENSRNOT00000038656	-1.24399	0.0125711	LOC100909671	XM_003752455	1.48542	0.00595953
Mapk8	L27129	-1.24361	0.0208522	Olr1641	NM_001000100	1.48626	0.00287051
Dusp11	NM_001025650	-1.24355	0.0411949	LOC100360291	ENSRNOT00000068598	1.48694	0.0137989
Pkm	NM_053297	-1.24197	0.0292267	RGD1563169	ENSRNOT00000058628	1.48774	0.0403273
Lrrc58	ENSRNOT00000034334	-1.2408	0.00497435	RGD1624205	XM_002726964	1.48863	0.00950806
Suv39h2	NM_001108883	-1.2395	0.0468582	---	ENSRNOT00000034257	1.5049	0.0399854
RGD1309829	NM_001126371	-1.23747	0.0366877	Psen2	ENSRNOT00000003963	1.50722	0.0128214
Ube3a	NM_001191837	-1.23742	0.0120057	Snrnp27	ENSRNOT00000068093	1.51329	0.0374144
Alg9	NM_001109000	-1.23501	0.0236922	---	ENSRNOT00000029404	1.51391	0.0439915
RGD1564615	XM_002726368	-1.23396	0.0476055	Defb5	NM_001037549	1.51426	0.00248365
Enc1	NM_001003401	-1.23354	0.0356772	Ica1l	ENSRNOT00000023194	1.51837	0.000589372
Arih1	NM_001013108	-1.23353	0.0145896	---	ENSRNOT00000070635	1.53253	0.0213263
---	ENSRNOT00000069851	-1.23329	0.0499746	Ccdc15	ENSRNOT00000040901	1.53455	0.0348145
Tmem35	NM_001001799	-1.23312	0.0353072	R3hdml	ENSRNOT00000031868	1.53517	0.0152688
Nlrp4a	NM_001106220	-1.23085	0.0282118	RGD1561928	XM_001067310	1.54469	0.0468492
Ctu1	NM_001106251	-1.23085	0.0208963	Ttll2	NM_001169136	1.54971	0.0349646
Agfg1	NM_001135596	-1.2306	0.0210949	---	ENSRNOT00000066599	1.55036	0.0463426
Olr1341	NM_001000482	-1.23002	0.0458847	---	ENSRNOT00000050313	1.55346	0.0160737
---	FQ228444	-1.22967	0.0349246	RGD1564126	XM_226217	1.55841	0.0138508
Nus1	NM_001164157	-1.22921	0.0197922	Hbq1	XM_347266	1.55995	0.0468295
Serpinb6e	XM_225266	-1.22905	0.0455809	Nr2f6	ENSRNOT00000022898	1.56881	0.0252755
Lgr4	NM_173328	-1.22831	0.0361352	---	ENSRNOT00000041681	1.56946	0.0309785
Znhit2	NM_001107574	-1.22704	0.0160069	---	ENSRNOT00000064639	1.57554	0.0370548
Prrc2c	ENSRNOT00000030419	-1.22668	0.0257745	---	ENSRNOT00000046713	1.57562	0.00319184
---	ENSRNOT00000044575	-1.22567	0.0483539	Pear1	ENSRNOT00000019502	1.57875	0.0395739
---	ENSRNOT00000069816	-1.22553	0.036378	---	ENSRNOT00000002123	1.57891	0.025461
---	ENSRNOT00000048461	-1.22443	0.0176809	---	ENSRNOT00000019195	1.57954	0.0137904
LOC499276	BC098034	-1.22287	0.0330484	Olr827	NM_001000902	1.58628	0.0485247
Aven	NM_001107757	-1.22234	0.00296049	Meox2	ENSRNOT00000008803	1.58932	0.0446329
Dpys	NM_031705	-1.22229	0.0392985	Pcyt2	ENSRNOT00000068326	1.5898	0.0371682
---	ENSRNOT00000069691	-1.22219	0.0135578	Dis3l2	ENSRNOT00000064037	1.59916	0.0372712
---	ENSRNOT00000052880	-1.22035	0.045751	---	ENSRNOT00000066591	1.60273	0.0380882
Klf7	NM_001108800	-1.21905	0.0165757	---	ENSRNOT00000066264	1.60806	0.00318675
Prmt2	NM_001025144	-1.21897	0.0219019	Evx2	XM_001063297	1.60821	0.0148809
---	ENSRNOT00000018496	-1.2188	0.00529758	---	ENSRNOT00000038715	1.60895	0.0254094
---	ENSRNOT00000063791	-1.21843	0.00500016	Sult1c2a	ENSRNOT00000040879	1.6172	0.00936912
Mgea5	ENSRNOT00000024219	-1.21838	0.0409941	Ttbk2	ENSRNOT00000066372	1.62043	0.0368949
Fam26d	XM_574768	-1.21797	0.0339453	---	GENSCAN00000009418	1.62474	0.0226906
Sfmbt1	NM_031647	-1.21785	0.0111527	Nadk	ENSRNOT00000022900	1.6259	0.0213433
Prps1	NM_017243	-1.21777	0.0274562	---	ENSRNOT00000029294	1.62666	0.0448073
Rap1gap2	NM_001107019	-1.21717	0.0169928	Clic2	NM_001009651	1.62823	0.0332301
---	ENSRNOT00000070451	-1.21614	0.0353735	---	ENSRNOT00000060239	1.63129	0.0436943
Tbpl1	NM_001127201	-1.21511	0.0215312	Glp2r	ENSRNOT00000004946	1.64634	0.0474855
---	BC160827	-1.21466	0.0333058	Col1a2	ENSRNOT00000016423	1.65342	0.0465334
Gne	ENSRNOT00000019532	-1.21388	3.27699e-05	Ccdc154	ENSRNOT00000046884	1.65491	0.0295172
---	NM_001025016	-1.21374	0.0157299	Cyp11a1	ENSRNOT00000068583	1.67014	0.0361914
Lrrc41	NM_001009710	-1.21128	0.0282429	Phf14	ENSRNOT00000047029	1.67154	0.0325775
Tmtc3	NM_001135858	-1.2108	0.0497768	Rtkn	ENSRNOT00000012337	1.67562	0.0316834
Podnl1	ENSRNOT00000037453	-1.21026	0.0144261	---	ENSRNOT00000066319	1.68248	0.0472306
Ivl	NM_022195	-1.20928	0.00688586	LOC100363276	XM_002730222	1.68787	0.0270437
Mkks	NM_001008353	-1.20926	0.00540186	Olr384	NM_001000263	1.68886	0.0410449
RGD1562747	NM_001106212	-1.20916	0.00405273	Clec6a-ps1	NR_002706	1.6929	0.0402315
Cyb5r4	NM_133427	-1.20914	0.00596452	Treml4	ENSRNOT00000048975	1.69475	0.0105478
---	ENSRNOT00000052471	-1.20866	0.0174839	Agfg2	ENSRNOT00000001902	1.69629	0.0115948
Ipp	NM_001106679	-1.20835	0.0161836	---	GENSCAN00000016178	1.69659	0.0447017
Slc15a4	ENSRNOT00000001277	-1.20766	0.0310609	Sox9	ENSRNOT00000003511	1.71541	0.0482003
---	ENSRNOT00000032260	-1.2075	0.0208337	Rpgr	ENSRNOT00000048983	1.71883	0.0310118
Sec23a	NM_001105732	-1.20633	0.03728	Acat1	ENSRNOT00000010573	1.74232	0.00582528
Spata20	ENSRNOT00000004377	-1.20562	0.0181206	Hcrt	ENSRNOT00000025547	1.74762	0.0251971
---	ENSRNOT00000045990	-1.20552	0.0466897	Tcp10b	ENSRNOT00000060083	1.7516	0.046682
Rnf111	NM_001106836	-1.20416	0.0279679	LOC679565	ENSRNOT00000066061	1.75618	0.0480429
LOC100364003	ENSRNOT00000048946	-1.20349	0.0432817	RT1-Ha	ENSRNOT00000036900	1.75732	0.0276351
Ppa1	NM_001100834	-1.2034	0.0193051	Spef2	ENSRNOT00000023780	1.76064	0.0361666
Wdr33	NM_001107398	-1.20265	0.00537196	LOC680885	NM_001109431	1.76218	0.027876
Wasl	ENSRNOT00000009261	-1.20247	0.0355743	Olr383	NM_001000262	1.77094	0.0287178
Pithd1	XM_001068778	-1.20229	0.0472559	Phemx	BC105909	1.78581	0.0250397
Olr1701	NM_001001114	-1.20203	0.0294654	Net1	ENSRNOT00000046789	1.81129	0.0490157
Cno	NM_001100766	-1.20111	0.0486499	Gpatc2	ENSRNOT00000066232	1.81292	0.0138063
Mfn2	ENSRNOT00000010161	-1.201	0.0338124	---	GENSCAN00000001709	1.83806	0.0438753
				Zar1l	ENSRNOT00000061421	1.86374	0.00409842
				Timm13	ENSRNOT00000026648	1.86673	0.000565067
				LOC681849	ENSRNOT00000067627	1.8705	0.0166678
				Ppfia4	ENSRNOT00000067671	1.90293	0.0434266
				---	GENSCAN00000004569	1.90639	0.00283393
				Rhot1	ENSRNOT00000056043	1.91417	0.017444
				Aldh4a1	ENSRNOT00000025000	1.91873	0.00410531
				RGD1564745	ENSRNOT00000064351	1.93495	0.0459901
				LOC500148	NM_001035253	1.93869	0.000100231
				Deaf1	ENSRNOT00000036443	1.95226	0.0210506
				---	ENSRNOT00000021161	1.95516	0.0303122
				Dnm1	ENSRNOT00000060326	1.96	0.0354037
				Fbxo44	ENSRNOT00000067109	1.97982	0.013737
				---	ENSRNOT00000055851	1.98429	0.00517099
				Olfml2a	ENSRNOT00000018853	2.00601	0.00957457
				Cspg4	ENSRNOT00000023326	2.03319	0.021863
				Acin1	ENSRNOT00000018982	2.03475	0.0301981
				Sel1l2	ENSRNOT00000033562	2.05028	0.0080723
				Mok	ENSRNOT00000010378	2.07679	0.0224459
				Igfbp5	ENSRNOT00000023530	2.08273	0.0128164
				---	GENSCAN00000016200	2.13308	0.00638403
				Ddx46	ENSRNOT00000029885	2.23675	0.0473408
				Park2	ENSRNOT00000049023	2.25061	0.0135249
				Pik3cd	ENSRNOT00000064720	2.25608	0.00544992
				RGD1310081	ENSRNOT00000065364	2.28364	0.0011368
				Dgkz	ENSRNOT00000024280	2.29769	0.0391369
				---	GENSCAN00000029989	2.33163	0.0308698
				Lrsam1	ENSRNOT00000060186	2.37123	0.043715
				Ugt2b	ENSRNOT00000048482	2.37692	0.0307445
				Morn1	ENSRNOT00000019930	2.38429	0.0097391
				Inadl2	ENSRNOT00000065197	2.44162	0.0489895
				Cadm2	ENSRNOT00000067896	2.56099	0.0292313
				Baiap2	ENSRNOT00000005687	2.97767	0.022144
				LOC311134	XM_003749494	3.21452	0.035096
				Kif6	AY035403	3.28157	0.00666083
				Hps1	ENSRNOT00000043357	3.38344	0.0197988
				Megf6	ENSRNOT00000055386	3.63163	0.0463549
				Ccdc147	XM_003749139	3.63784	0.00223458
				---	GENSCAN00000012835	3.75572	0.00299255
				---	GENSCAN00000037505	3.85406	0.0393218
