# Supplementary material for: Antidyskinetic Effects of MEK Inhibitor Are Associated with Multiple Neurochemical Alterations in the Striatum of Hemiparkinsonian Rats
Source: Front Neurosci. 2017 Mar 9;11:112. doi: 10.3389/fnins.2017.00112 (PMC5343040; doi:10.3389/fnins.2017.00112)
Supplement: Supplementary Table 5 — Data of probes detecting FosB/LOC100360880 gene. [file Table5.XLSX]

## Sheet: Sheet1
Table 5 data of probes detecting FosB/LOC100360880 gene
	P-value		NORMAL			PD			LID			LID+Vehicle			LID+PD98059
Probe Set ID	LID vs PD	LID+PD98059 vs LID+Vehicle	N1_(RaGene-2_0-st).1.rma-exon-all-dabg-Signal	N2_(RaGene-2_0-st).1.rma-exon-all-dabg-Signal	N3_(RaGene-2_0-st).1.rma-exon-all-dabg-Signal	P1_(RaGene-2_0-st).1.rma-exon-all-dabg-Signal	P2_(RaGene-2_0-st).1.rma-exon-all-dabg-Signal	P3_(RaGene-2_0-st).1.rma-exon-all-dabg-Signal	L1_(RaGene-2_0-st).1.rma-exon-all-dabg-Signal	L2_(RaGene-2_0-st).1.rma-exon-all-dabg-Signal	L3_(RaGene-2_0-st).1.rma-exon-all-dabg-Signal	LV1_(RaGene-2_0-st).1.rma-exon-all-dabg-Signal	LV2_(RaGene-2_0-st).1.rma-exon-all-dabg-Signal	LV3_(RaGene-2_0-st).1.rma-exon-all-dabg-Signal	LP1_(RaGene-2_0-st).1.rma-exon-all-dabg-Signal	LP2_(RaGene-2_0-st).1.rma-exon-all-dabg-Signal	LP3_(RaGene-2_0-st).1.rma-exon-all-dabg-Signal	Gene Symbol	Transcript Cluster Id	mRNA - Accession	Chromosome	Start	Stop	Probe Set Type	Cross-hyb type	geneid
17630237	0.00820109	0.0532023	5.83113	5.2777	4.33637	5.19273	4.99219	4.7902	5.99322	6.14332	5.50968	6.67621	5.31174	5.77395	4.83414	3.90242	5.36961	LOC100360880	17630236	NM_001256509	chr1	81481795	81483442	main	1	0
17630238	0.162233	0.0323585	7.54618	7.10024	7.3315	7.58356	7.30976	7.46954	7.43866	7.38666	7.00866	7.75458	7.57951	7.27487	6.9028	6.98364	7.30631	LOC100360880	17630236	NM_001256509	chr1	81484830	81484919	main	1	0
17630239	0.20097	0.0141354	6.85733	6.76736	6.67774	6.89035	6.85944	7.0009	6.74004	6.98602	6.77829	7.40684	7.11469	6.77829	5.82005	5.91459	6.56833	LOC100360880	17630236	NM_001256509	chr1	81485424	81485684	main	1	0
17630240	0.493091	0.0457403	6.90314	6.3476	6.47656	6.42605	6.76482	6.36087	6.50218	6.93923	6.09519	7.88105	6.94063	6.88421	6.73531	5.44934	6.23928	LOC100360880	17630236	NM_001256509	chr1	81487480	81487898	main	1	0
